# Supplementary material for: The NORDeHEALTH 2022 Patient Survey: Cross-Sectional Study of National Patient Portal Users in Norway, Sweden, Finland, and Estonia
Source: J Med Internet Res. 2023 Nov 13;25:e47573. doi: 10.2196/47573 (PMC10682922; doi:10.2196/47573)
Supplement: Multimedia Appendix 1 [file jmir_v25i1e47573_app1.xlsx]

## Sheet: Template
English
Item	Answer options
Please evaluate your experience with [name of national system]: [Name of national system] meets my needs.	1 - Strongly disagree
	2
	3
	4
	5
	6
	7 - Strongly agree
	8 - I don't know
... Using [name of national system] is a frustrating experience.	1 - Strongly disagree
	2
	3
	4
	5
	6
	7 - Strongly agree
	8 - I don't know
... [Name of national system] is easy to use.	1 - Strongly disagree
	2
	3
	4
	5
	6
	7 - Strongly agree
	8 - I don't know
Have you had a very positive experience with [name of national system]?	Yes
	No
[IF YES to No. 4] Please describe the positive experience here as clearly as possible.	[participant-entered text]
Have you had a very negative experience with [name of national system]?	Yes
	No
[If YES to No. 6] Please describe the very negative experience here as clearly as possible.	[participant-entered text]
How often do you think that you have accessed your health record during the last 12 months?	Never accessed
	This is my first time
	2 to 9 times
	10 to 20 times
	More than 20 times
Did any of the following encourage or remind you to read your health record? Check all that apply. 1	Health professional
	Health professional: Physician
	Health professional: Nurse
	Health professional: Psychologist
	Health professional: Physiotherapist
	Health professional: Other medical staff
	Written information provided by the hospital / healthcare facility /clinic
	Family or friends
	Web-pages, such as the National health portal web-page, etc.
	Newspapers, radio, TV, Facebook, etc.
	Other patients
	Nobody encouraged me
	Other: [participant-entered text]
Please indicate how much you disagree or agree with the following statement: I read my health record online out of general curiosity.	1 - Disagree
	2
	3
	4
	5 - Agree
... I read my health record online to improve my understanding about my health issue.	1 - Disagree
	2
	3
	4
	5 - Agree
... I read my health record online to prepare myself for a consultation or hospitalization.	1 - Disagree
	2
	3
	4
	5 - Agree
... I read my health record online to get an overview of my medical history and/or treatment.	1 - Disagree
	2
	3
	4
	5 - Agree
... I read my health record online to be sure I understood what the doctor/healthcare professional said.	1 - Disagree
	2
	3
	4
	5 - Agree
... I read my health record online to remember the care plan/follow my treatment recommendations.	1 - Disagree
	2
	3
	4
	5 - Agree
... I read my health record online because I suspect inaccuracies.	1 - Disagree
	2
	3
	4
	5 - Agree
... I read my health record online to share documents with relatives.	1 - Disagree
	2
	3
	4
	5 - Agree
... I read my health record online to share documents with friends.	1 - Disagree
	2
	3
	4
	5 - Agree
... I read my health record online to share documents with somenone alse.	1 - Disagree
	2
	3
	4
	5 - Agree
... I read my health record online to share documents with health professionals who do not have access.	1 - Disagree
	2
	3
	4
	5 - Agree
... I read my health record online because I am not sure if I got the right care.	1 - Disagree
	2
	3
	4
	5 - Agree
… Other: [participant-entered text]	1 - Disagree
	2
	3
	4
	5 - Agree
Please indicate how much you disagree or agree with the following statements: Having access to my health record helps me trust my health care provider more.	1 - Disagree
	2
	3
	4
	5 - Agree
... supports better communication between myself and healthcare professionals.	1 - Disagree
	2
	3
	4
	5 - Agree
Have you ever found anything in your record you thought was wrong (not counting misspellings or typographical errors)?	Yes
	No
	Don't know or Don't remember
[If YES to No. 25] How important was the worst mistake for you?	Not at all important
	Somehwat important
	Very important
	I am not sure
[If YES to No. 24] Please describe the most serious mistake (don’t include names, identifying information or sensitive information).	[participant-entered text]
Have you ever found anything in your record you thought was missing (not counting misspellings or typographical errors)?	Yes
	No
	Don't know or Don't remember
[If YES to No. 28] How serious was the most important missing information for you?	Not at all important
	Somehwat important
	Very important
	I am not sure
[If YES to No. 28] Please describe the most serious missing information (don’t include names, identifying information or sensitive information).	[participant-entered text]
[If YES to No. 25 or No. 28] Did you do any of the following when you found a mistake or missing information in your record (choose the most important one)?	Informed the health professional at the next visit
	Contacted the health care unit via phone
	Did nothing
	Something else: [participant-entered text]
How easy (or difficult) is it for you to notice errors/mistakes in your record?	1 - Very difficult
	2
	3
	4
	5 - Very easy
Have you ever felt offended by something you read?	Yes
	No
[If YES to No. 33] Please explain.	[participant-entered text]
How is your overall health?	Very good
	Good
	Fair
	Bad
	Very bad
	Don't know or Don't want to answer
In the last 2 years, have you received care from a doctor (GP or specialist) or other health professional for (select all that apply): 1	Mental health condition(s)
	Cancer
	Other health problem(s)
	No treatment
[If "Cancer" was selected in No. 36] Have you read the health information (your journal) from your cancer treatment online?	I read all/almost all of my record
	I read some of the record
	I did not read the record
[If "Mental health condition(s) was selected in No. 36] Have you read the health information (your journal) from your mental health care online?	I read all/almost all of my record
	I read some of the record
	I did not read the record
[If "Mental health condition(s) was selected in No. 36] When you received mental health care, at what level did it take place? 1	Primary care
	Hospital outpatient (specialist consultation)
	Hospitalized / Inpatient care
	Emergency care
[If "Mental health condition(s) was selected in No. 36] For how long have you received mental health care?	Less than 3 months
	3 months to 1 year
	1 to 3 years
	Over 3 years
Has your care been discussed at a multidisciplinary team (MDT) meeting?	Yes
	No
	Don't know
[If YES to No. 41] Were you invited to the MDT meeting when your care was discussed?	Yes
	No
[If YES to No. 42] What was your experience of the MDT?	[participant-entered text]
[If YES to No. 41] Do you have access to documentation from the MDT meeting?	Yes
	No
	Don't know
What is your opinion on information security and privacy? I think that my health record generally maintains a high level of security.	1 - Disagree
	2
	3
	4
	5 - Agree
… I trust that only authorized medical staff are accessing my health records.	1 - Disagree
	2
	3
	4
	5 - Agree
… Patients should be able to see who has accessed their patient information.	1 - Disagree
	2
	3
	4
	5 - Agree
… When I log in to the health record, I trust the log-in process.	1 - Disagree
	2
	3
	4
	5 - Agree
… I have no privacy concerns with being able to enter additional health information from my own sources in the health record, such as exercise data, EKG-data and other health data from private applications.	1 - Disagree
	2
	3
	4
	5 - Agree
… I have no privacy concerns with copying my health information from the health record to other online applications (example: Google Health, Apple Health, Facebook etc).	1 - Disagree
	2
	3
	4
	5 - Agree
… I would like to manage who should have access to my health record (for example that a certain diagnosis is not accessible to certain groups of staff or relatives).	1 - Disagree
	2
	3
	4
	5 - Agree
How often do you copy and paste information from your health record to another online application (Google Health, Apple Health, Facebook etc)?	I have never shared information
	I have shared information a few times (1-4 times)
	I have shared information frequently (more than 5 times)
Have you experienced that family, friends or another have demanded access to your health record that you did not want to share?	Yes
	No
	Don't know
[If YES to No. 53] Who demanded access to your health record that you did not want to share?	Family member
	Friend
	Other: [participant-entered text]
Have you experienced that someone has seen your health record that you did not want to share?	Yes
	No
	Don't know
[If YES to No. 55] Who accessed your record without your consent?	Healthcare professional
	Family member
	Friend
	Other: [participant-entered text]
Do you consider some types of health information especially sensitive?	Yes
	No
[If YES to No. 57] Can you give an example of what type of health information that is most sensitive to you?	[participant-entered text]
How useful would it be to have access to the following information in the portal? This information does not exist today: Referrals (content and how it is handled in care)	1 - Not useful at all
	2 - Not very useful
	3 - Neither useful nor useless
	4 - Useful
	5 - Very useful
… List of all pharmaceuticals / my medications.	1 - Not useful at all
	2 - Not very useful
	3 - Neither useful nor useless
	4 - Useful
	5 - Very useful
… Overview of vaccinations.	1 - Not useful at all
	2 - Not very useful
	3 - Neither useful nor useless
	4 - Useful
	5 - Very useful
… Results of tests.	1 - Not useful at all
	2 - Not very useful
	3 - Neither useful nor useless
	4 - Useful
	5 - Very useful
… Clinical notes from primary care.	1 - Not useful at all
	2 - Not very useful
	3 - Neither useful nor useless
	4 - Useful
	5 - Very useful
… Clinical notes from hospital care.	1 - Not useful at all
	2 - Not very useful
	3 - Neither useful nor useless
	4 - Useful
	5 - Very useful
… Overview of all health care contacts.	1 - Not useful at all
	2 - Not very useful
	3 - Neither useful nor useless
	4 - Useful
	5 - Very useful
How useful would it be to have access to the followшng functions in the portal? These functions do not exist today: The core/summary record with critical information.	1 - Not useful at all
	2 - Not very useful
	3 - Neither useful nor useless
	4 - Useful
	5 - Very useful
… Ability to access information and manage services for my children.	1 - Not useful at all
	2 - Not very useful
	3 - Neither useful nor useless
	4 - Useful
	5 - Very useful
… Ability to access information and manage services for my family members.	1 - Not useful at all
	2 - Not very useful
	3 - Neither useful nor useless
	4 - Useful
	5 - Very useful
… See which care units and staff groups have accessed my information (see log data).	1 - Not useful at all
	2 - Not very useful
	3 - Neither useful nor useless
	4 - Useful
	5 - Very useful
… Ability to block specific clinical notes from certain healthcare professionals/medical staff.	1 - Not useful at all
	2 - Not very useful
	3 - Neither useful nor useless
	4 - Useful
	5 - Very useful
… Ability to contact health care provider electronically and ask questions about medical record.	1 - Not useful at all
	2 - Not very useful
	3 - Neither useful nor useless
	4 - Useful
	5 - Very useful
… Ability to point out errors I find in the health record.	1 - Not useful at all
	2 - Not very useful
	3 - Neither useful nor useless
	4 - Useful
	5 - Very useful
… Ability to write own comments to text in the health record.	1 - Not useful at all
	2 - Not very useful
	3 - Neither useful nor useless
	4 - Useful
	5 - Very useful
… Contribute with information on health, for example by providing a health declaration for next visit.	1 - Not useful at all
	2 - Not very useful
	3 - Neither useful nor useless
	4 - Useful
	5 - Very useful
… Contribute with information of self-testing/monitoring at home.	1 - Not useful at all
	2 - Not very useful
	3 - Neither useful nor useless
	4 - Useful
	5 - Very useful
… Contribute information about expectations for the health care visit.	1 - Not useful at all
	2 - Not very useful
	3 - Neither useful nor useless
	4 - Useful
	5 - Very useful
… Ability to order and manage medical certificate and other certificates.	1 - Not useful at all
	2 - Not very useful
	3 - Neither useful nor useless
	4 - Useful
	5 - Very useful
… Legal document where I confirm what medical treatment I want if I end up in a situation unable to communicate.	1 - Not useful at all
	2 - Not very useful
	3 - Neither useful nor useless
	4 - Useful
	5 - Very useful
… Other: [participant-entered text]	1 - Not useful at all
	2 - Not very useful
	3 - Neither useful nor useless
	4 - Useful
	5 - Very useful
Region/county	[country-specific answer options]
Gender	Woman
	Man
	Other
Age	14 years old and younger
	15 to 19 years old
	20 to 24 years old
	25 to 34 years old
	35 to 44 years old
	45 to 54 years old
	55 to 64 years old
	65 to 74 years old
	75 to 84 years old
	85 years old or older
Highest completed education	No formal education
	Primary education
	12 years school - Upper secondary education
	Higher vocational education ( vocational diploma)
	Higher education ≤ 3 years (first cycle -bachelor)
	Higher education, >3 years (second cycle-master)
	Research, (third cycle) of higher education
Do you have a health professional education?	Yes
	No
Which of the following best describes your current employment status? Choose the one that is most relevant.	Full time
	Part time
	Student
	Retired
	Unemployed
	Not able to work
	None of the above: [participant-entered text]
1 Multiple-choice question where several answer options could be selected.

## Sheet: NO
Norwegian
Item	Answer options
Hvor uenig eller enig er du i følgende påstander?: Pasientjournal på Helsenorge møter mine behov.	1 - Helt uenig
	2 - Uenig
	3 - Litt uenig
	4 - Hverken uenig eller enig
	5 - Litt enig
	6 - Enig
	7 - Helt enig
	8 - Vet ikke
... Å bruke Pasientjournal på Helsenorge er en frustrerende opplevelse.	1 - Helt uenig
	2 - Uenig
	3 - Litt uenig
	4 - Hverken uenig eller enig
	5 - Litt enig
	6 - Enig
	7 - Helt enig
	8 - Vet ikke
... Pasientjournal på Helsenorge er enkel å bruke.	1 - Helt uenig
	2 - Uenig
	3 - Litt uenig
	4 - Hverken uenig eller enig
	5 - Litt enig
	6 - Enig
	7 - Helt enig
	8 - Vet ikke
Kan du huske å ha hatt en spesielt positiv opplevelse med Pasientjournal på Helsenorge?	Ja
	Nei
[IF YES to No. 4] Kan du beskrive den positive opplevelsen?	[participant-entered text]
Kan du huske å ha hatt en spesielt negativ opplevelse med Pasientjournal på Helsenorge?	Ja
	Nei
[If YES to No. 6] Kan du beskrive den negative opplevelsen?	[participant-entered text]
Hvor mange ganger tror du at du har vært inne og lest pasientjournalen din på Helsenorge de siste 12 månedene?	-
	Dette er første gangen
	2-9 ganger
	10-20 ganger
	Mer enn 20 ganger
Har noen av følgende oppfordret eller minnet deg om å lese pasientjournalen din på Helsenorge? Flere svar er mulig. 1	Helsepersonell
	Helsepersonell: Lege
	Helsepersonell: Sykepleier
	Helsepersonell: Psykolog
	Helsepersonell: Fysioterapeut
	Helsepersonell: Annet helsepersonell (f.eks. helsesekretær)
	Skriftlig informasjon fra sykehus eller andre helseinstitusjoner
	Familie eller venner
	Nettsider, som f.eks. helsenorge.no
	Aviser, radio, TV, Facebook etc.
	Andre pasienter
	Ingen har oppfordret meg
	Annet: [participant-entered text]
Hvor uenig eller enig er du i følgende påstander? Jeg leser pasientjournalen min på Helsenorge av nysgjerrighet.	1 - Helt uenig
	2 - Uenig
	3 - Hverken uenig eller enig
	4 - Enig
	5 - Helt enig
… for å få bedre kunnskap om min egen helse.	1 - Helt uenig
	2 - Uenig
	3 - Hverken uenig eller enig
	4 - Enig
	5 - Helt enig
... for å forberede meg selv til en konsultasjon eller innleggelse.	1 - Helt uenig
	2 - Uenig
	3 - Hverken uenig eller enig
	4 - Enig
	5 - Helt enig
… for å få oversikt over min sykdomshistorie og/eller behandling.	1 - Helt uenig
	2 - Uenig
	3 - Hverken uenig eller enig
	4 - Enig
	5 - Helt enig
... for å forsikre meg om at jeg forstod hva legen eller helsepersonellet sa.	1 - Helt uenig
	2 - Uenig
	3 - Hverken uenig eller enig
	4 - Enig
	5 - Helt enig
... for å huske behandlingsplanen eller følge anbefalingene for behandlingen min.	1 - Helt uenig
	2 - Uenig
	3 - Hverken uenig eller enig
	4 - Enig
	5 - Helt enig
... fordi jeg mistenker feil, mangler eller unøyaktigheter.	1 - Helt uenig
	2 - Uenig
	3 - Hverken uenig eller enig
	4 - Enig
	5 - Helt enig
... for å dele dokumenter med familiemedlemmer.	1 - Helt uenig
	2 - Uenig
	3 - Hverken uenig eller enig
	4 - Enig
	5 - Helt enig
... for å dele dokumenter med venner.	1 - Helt uenig
	2 - Uenig
	3 - Hverken uenig eller enig
	4 - Enig
	5 - Helt enig
-	-
	-
	-
	-
	-
... for å dele dokumenter med helsepersonell som ikke har tilgang til min pasientjournal.	1 - Helt uenig
	2 - Uenig
	3 - Hverken uenig eller enig
	4 - Enig
	5 - Helt enig
… fordi jeg er usikker på om jeg får riktig behandling.	1 - Helt uenig
	2 - Uenig
	3 - Hverken uenig eller enig
	4 - Enig
	5 - Helt enig
Er det andre grunner til at du leser pasientjournalen din på Helsenorge enn de som var listet opp i forrige spørsmål?	Ja
	Nei
Vennligst forklar grunnen(e) til at du leser pasientjournalen din (og som ikke var listet opp i forrige punkt).	[participant-entered text]
Hvor uenig eller enig er du i følgende påstander? Å ha tilgang til pasientjournalen min bidrar til at jeg stoler mer på min behandler.	1 - Helt uenig
	2 - Uenig
	3 - Hverken uenig eller enig
	4 - Enig
	5 - Helt enig
... bidrar til bedre kommunikasjon mellom meg og helsepersonellet.	1 - Helt uenig
	2 - Uenig
	3 - Hverken uenig eller enig
	4 - Enig
	5 - Helt enig
Har du noen gang lest noe i pasientjournalen din på Helsenorge som du mener ikke var riktig (ikke medregnet feilstavinger og grammatiske feil)?	Ja
	Nei
	Vet ikke / Husker ikke
[If YES to No. 25] Hvor viktig var den alvorligste feilen for deg?	Ikke viktig i det hele tatt
	Litt viktig
	Svært viktig
	Usikker
[If YES to No. 25] Vennligst beskriv den alvorligste feilen du fant. Ikke inkluder navn, personidentifiserende eller sensitiv informasjon.	[participant-entered text]
Har du noen gang oppdaget at noe i pasientjournalen din mangler?	Ja
	Nei
	Vet ikke / Husker ikke
[If YES to No. 28] Hvor viktig var den alvorligste mangelen du fant?	Ikke viktig i det hele tatt
	Litt viktig
	Svært viktig
	Usikker
[If YES to No. 28] Vennligst beskriv den alvorligste mangelen du fant. Ikke inkluder navn eller annen personidentifiserende informasjon.	[participant-entered text]
[If YES to No. 25 or No. 28] Gjorde du noe av følgende da du oppdaget feilen/mangelen i pasientjournalen din?	Jeg informerte ansvarlig helsepersonell ved neste besøk
	Jeg kontaktet det aktuelle helseforetaket/institusjonen via telefon
	Jeg gjorde ingenting
	Jeg gjorde noe annet: [participant-entered text]
Hvor lett (eller vanskelig) er det for deg å oppdage feil /mangler i pasientjournalen din?	1 - Svært vanskelig
	2 - Vanskelig
	3 - Hverken vanskelig eller lett
	4 - Lett
	5 - Svært lett
Har du noen gang følt deg støtt eller fornærmet på grunn av noe du har lest i pasientjournalen din?	Ja
	Nei
[If YES to No. 33] Vennligst forklar nærmere hvorfor du har følt deg støtt eller fornærmet. Ikke inkluder navn, personidentifiserende eller sensitiv informasjon.	[participant-entered text]
Hvordan vil du beskrive din helsetilstand?	Svært god
	God
	Nokså god
	Dålig
	Svært dålig
	Vet ikke / Ønsker ikke å besvare
Har du i løpet av de siste to årene mottatt helsehjelp fra lege (fastlege eller spesialist) eller annet helsepersonell? Flere svar er mulig. 1	Ja, for psykisk helsehjelp
	Ja, for kreftbehandling
	Ja, for andre helseproblemer
	Nei, jeg har ikke mottatt helsehjelp
[If "Cancer" was selected in No. 36] Har du lest dokumenter i pasientjournalen din på Helsenorge fra kreftbehandling?	Jeg har lest alt eller nesten alt
	Jeg har lest noe
	Jeg har ikke lest noe
[If "Mental health condition(s) was selected in No. 36] Har du lest dokumenter i pasientjournalen din på Helsenorge fra psykisk helsehjelp?	Jeg har lest alt eller nesten alt
	Jeg har lest noe
	Jeg har ikke lest noe
[If "Mental health condition(s) was selected in No. 36] Da du mottok psykisk helsehjelp, hvor mottok du den? Flere svar er mulig. 1	Hos fastlegen
	Dagbehandling\poliklinikk på sykehuset
	Innleggelse ved sykehuset
	Gjennom akutt behandling
[If "Mental health condition(s) was selected in No. 36] Hvor lenge har du mottatt/mottok du psykisk helsehjelp?	Mindre enn 3 måneder
	Mellom 3 måneder og 1 år
	1-3 år
	Mer enn 3 år
Har noe av din helsebehandling vært diskutert i tverrfaglige team? Tverrfaglige team satt sammen av ulikt helsepersonell brukes i helsetjenesten for å samarbeide rundt behandling av spesifikke sykdommer.	Ja
	Nei
	Vet ikke
[If YES to No. 41] Ble du invitert til å delta da det tverrfaglige teamet diskuterte din helsebehandling?	Ja
	Nei
[If YES to No. 42] Hva var din opplevelse av det tverrfaglige teamet?	[participant-entered text]
[If YES to No. 41] Har du tilgang til dokumentasjon fra møtet i det tverrfaglige teamet?	Ja
	Nei
	Vet ikke
Hvor uenig eller enig er du i følgende påstander?: Jeg synes at min pasientjournal på Helsenorge har et høyt sikkerhetsnivå.	1 - Helt uenig
	2 - Uenig
	3 - Hverken uenig eller enig
	4 - Enig
	5 - Helt enig
… Jeg stoler på at kun autorisert helsepersonell har tilgang til min pasientjournal.	1 - Helt uenig
	2 - Uenig
	3 - Hverken uenig eller enig
	4 - Enig
	5 - Helt enig
-	-
	-
	-
	-
	-
Når jeg logger meg på helsenorge.no, stoler jeg på at innloggingsprosessen er sikker.	1 - Helt uenig
	2 - Uenig
	3 - Hverken uenig eller enig
	4 - Enig
	5 - Helt enig
-	-
	-
	-
	-
	-
Jeg ser ingen sikkerhetsproblemer med å kopiere helseinformasjon fra min pasientjournal til andre internettbaserte programmer eller apper som Google Health, Apple Health, Facebook osv.	1 - Helt uenig
	2 - Uenig
	3 - Hverken uenig eller enig
	4 - Enig
	5 - Helt enig
-	-
	-
	-
	-
	-
Hvor ofte klipper og limer du inn helseinformasjon fra Pasientjournal på Helsenorge til andre internettbaserte programmer eller apper (som Google Health, Apple Health, Facebook osv.)?	Jeg har aldri gjort det
	Jeg har gjort det noen få ganger (1-4 ganger)
	Jeg har gjort det flere ganger (mer enn 5 ganger)
Har du opplevd at familiemedlemmer, venner eller andre har krevd å få tilgang til dokumenter fra Pasientjournal på Helsenorge som du ikke har ønsket å dele?	Ja
	Nei
	Vet ikke
[If YES to No. 53] Hvem krevde å få tilgang til dokumenter som du ikke ønsket å dele?	Et familiemedlem
	Friend
	Andre
Siden du merket av alternativet Andre for hvem som har krevd å få tilgang til dokumenter som du ikke ønsket å dele, ber vi om at du beskriver hvem dette er under. Ikke oppgi navn eller annen personidentifiserbar informasjon.	[participant-entered text]
Har du opplevd at noen har lest dokumenter fra pasientjournalen din på Helsenorge som du ikke ville dele med dem?	Yes
	No
	Don't know
[If YES to No. 55] Hvem leste dokumenter fra pasientjournalen din uten din tillatelse?	Et helsepersonell
	Et familiemedlem
	Friend
	Andre
Siden du merket av alternativet Andre for hvem som har krevd å få tilgang til dokumenter som du ikke ønsket å dele, ber vi om at du beskriver hvem dette er under. Ikke oppgi navn eller annen personidentifiserbar informasjon.	[participant-entered text]
Anser du enkelte typer helseinformasjon som spesielt sensitiv?	Ja
	Nei
[If YES to No. 56] Kan du gi et eksempel på en type helseinformasjon som er spesielt sensitiv for deg?	[participant-entered text]
-	-
	-
	-
	-
	-
-	-
	-
	-
	-
	-
-	-
	-
	-
	-
	-
-	-
	-
	-
	-
	-
Hvor nyttig ville det ha vært for deg å ha følgende funksjoner på Helsenorge? Disse funksjonene finnes ikke på Helsenorge i dag: Lese min pasientjournal fra fastlegen på nett	1 - Ikke nyttig i det hele tatt
	2 - Ikke spesielt nyttig
	3 - Hverken ikke nyttig eller nyttig (nøytral)
	4 - Nyttig
	5 - Svært nyttig
-	-
	-
	-
	-
	-
… Få oversikt over alle mine helsekontakter, både i primær- og spesialisthelsetjenesten.	1 - Ikke nyttig i det hele tatt
	2 - Ikke spesielt nyttig
	3 - Hverken ikke nyttig eller nyttig (nøytral)
	4 - Nyttig
	5 - Svært nyttig
-	-
	-
	-
	-
	-
-	-
	-
	-
	-
	-
-	-
	-
	-
	-
	-
-	-
	-
	-
	-
	-
-	-
	-
	-
	-
	-
… Kontakte helsepersonell elektronisk for å stille spørsmål om innholdet i min pasientjournal.	1 - Ikke nyttig i det hele tatt
	2 - Ikke spesielt nyttig
	3 - Hverken ikke nyttig eller nyttig (nøytral)
	4 - Nyttig
	5 - Svært nyttig
… Påpeke feil i min pasientjournal.	1 - Ikke nyttig i det hele tatt
	2 - Ikke spesielt nyttig
	3 - Hverken ikke nyttig eller nyttig (nøytral)
	4 - Nyttig
	5 - Svært nyttig
… Skrive kommentarer i dokumenter i egen pasientjournal.	1 - Ikke nyttig i det hele tatt
	2 - Ikke spesielt nyttig
	3 - Hverken ikke nyttig eller nyttig (nøytral)
	4 - Nyttig
	5 - Svært nyttig
… Informere om resultater fra selv-tester eller behandling jeg har gjort hjemmefra.	1 - Ikke nyttig i det hele tatt
	2 - Ikke spesielt nyttig
	3 - Hverken ikke nyttig eller nyttig (nøytral)
	4 - Nyttig
	5 - Svært nyttig
… Informere om resultater fra selv-tester eller behandling jeg har gjort hjemmefra.	1 - Ikke nyttig i det hele tatt
	2 - Ikke spesielt nyttig
	3 - Hverken ikke nyttig eller nyttig (nøytral)
	4 - Nyttig
	5 - Svært nyttig
… Dele forventninger til neste behandling/kontroll/time.	1 - Ikke nyttig i det hele tatt
	2 - Ikke spesielt nyttig
	3 - Hverken ikke nyttig eller nyttig (nøytral)
	4 - Nyttig
	5 - Svært nyttig
… Bestille eller fornye helseattester eller andre medisinske dokumenter (ikke resepter).	1 - Ikke nyttig i det hele tatt
	2 - Ikke spesielt nyttig
	3 - Hverken ikke nyttig eller nyttig (nøytral)
	4 - Nyttig
	5 - Svært nyttig
… Opprette et juridisk dokument som bekrefter hvilken medisinsk behandling jeg ønsker dersom jeg havner i en situasjon der jeg ikke kan kommunisere.	1 - Ikke nyttig i det hele tatt
	2 - Ikke spesielt nyttig
	3 - Hverken ikke nyttig eller nyttig (nøytral)
	4 - Nyttig
	5 - Svært nyttig
-	-
	-
	-
	-
	-
Hvilket fylke bor du i?	Agder
	Innlandet
	Møre og Romsdal
	Nordland
	Oslo
	Rogaland
	Vestfold og Telemark
	Troms og Finnmark
	Trøndelag
	Vestland
	Viken
	Annet: [participant-entered text]
Hvilket kjønn er du?	Kvinne
	Mann
	Annet
Hva er din alder?	Under 15 år
	15 to 19 år
	20 to 24 år
	25 to 34 år
	35 to 44 år
	45 to 54 år
	55 to 64 år
	65 to 74 år
	75 to 84 år
	85 år eller eldre
Hva er din høyeste fullførte utdanning?	Ingen formell utdanning
	Grunnskole
	Videregående skole
	Fagskole
	Høyere utdanning, 2-4 års varighet
	Høyere utdanning, mer enn 4 års varighet
	Doktorgrad
Har du helsefaglig utdanning?	Ja
	Nei
Hva beskriver ditt arbeidsforhold best? Velg den mest relevante.	Fulltid
	Deltid
	Student
	Pensjonist
	Arbeidsledig
	Ufør
	Annet: [participant-entered text]
1 Multiple-choice question where several answer options could be selected.

## Sheet: SE
Swedish
Item	Answer options
Utvärdera din upplevelse av Journalen: Journalen tillgodoser mina behov.	1 - Instämmer inte alls
	2
	3
	4
	5
	6
	7 - Instämmer helt
	8 - Jag vet inte
... Att använda Journalen är en frustrerande upplevelse.	1 - Instämmer inte alls
	2
	3
	4
	5
	6
	7 - Instämmer helt
	8 - Jag vet inte
... Journalen är lätt att använda.	1 - Instämmer inte alls
	2
	3
	4
	5
	6
	7 - Instämmer helt
	8 - Jag vet inte
Har du haft någon särskilt positiv upplevelse av Journalen?	Ja
	Nej
[IF YES to No. 4] Beskriv den positiva erfarenheten så tydligt som möjligt.	[participant-entered text]
Har du haft någon särskilt negativ erfarenhet av Journalen?	Ja
	Nej
[If YES to No. 6] Beskriv den negativa erfarenheten så tydligt som möjligt.	[participant-entered text]
Hur ofta har du läst i din journal under de senaste 12 månaderna?	-
	Det här är första gången
	2-9 gånger
	10-20 gånger
	Mer än 20 gånger
Har du blivit uppmuntrad eller påmind att läsa din journal av någon/något av följande: 1	Vårdpersonal
	Vårdpersonal: Läkare
	Vårdpersonal: Sjuksköterska
	Vårdpersonal: Psykolog
	Vårdpersonal: Fysioterapeut/sjukgymnast
	Vårdpersonal: Annan vårdpersonal
	Skriftlig information från sjukhuset/vårdinrättning/klinik
	Familj eller vänner
	Webbsidor, såsom 1177.se Vårdguiden, etc.
	Tidningar, radio, TV, Facebook, etc.
	Andra patienter
	Ingen har uppmuntrat eller påmint mig
	Annat: [participant-entered text]
Markera i vilken utsträckning du instämmer med följande påståenden: Jag läser min journal på internt av nyfikenhet.	1 - Instämmer inte
	2
	3
	4
	5 - Instämmer
... För att förbättra min förståelse för mitt hälsotillstånd.	1 - Instämmer inte
	2
	3
	4
	5 - Instämmer
... För att förbereda mig själv för ett vårdbesök eller sjukhusvistelse.	1 - Instämmer inte
	2
	3
	4
	5 - Instämmer
… För att få en överblick av min hälsohistoria och/eller bakgrund.	1 - Instämmer inte
	2
	3
	4
	5 - Instämmer
... För att försäkra mig om att jag förstått vad läkaren/vårdpersonalen sagt.	1 - Instämmer inte
	2
	3
	4
	5 - Instämmer
... För att komma ihåg vårdplanen/följa mina behandlingsrekommendationer.	1 - Instämmer inte
	2
	3
	4
	5 - Instämmer
... För att jag misstänker felaktigheter.	1 - Instämmer inte
	2
	3
	4
	5 - Instämmer
... För att dela med mig av information till släkt.	1 - Instämmer inte
	2
	3
	4
	5 - Instämmer
... För att dela med mig av information till vänner.	1 - Instämmer inte
	2
	3
	4
	5 - Instämmer
-	-
	-
	-
	-
	-
... För att dela med mig av information till vårdpersonal som inte har tillgång till min journal.	1 - Instämmer inte
	2
	3
	4
	5 - Instämmer
... För att jag är osäker på om jag fått rätt vård.	1 - Instämmer inte
	2
	3
	4
	5 - Instämmer
… Annat, specificera gärna: [participant-entered text]	1 - Instämmer inte
	2
	3
	4
	5 - Instämmer
Markera i vilken utsträckning du instämmer med följande påståenden: Ökar min tillit till mina vårdgivare.	1 - Instämmer inte
	2
	3
	4
	5 - Instämmer
… Stödjer bättre kommunikation mellan mig och vårdpersonal.	1 - Instämmer inte
	2
	3
	4
	5 - Instämmer
Har du någonsin stött på felaktigheter i din journal (inte inräknat stavfel eller typografiska fel)?	Ja
	Nej
	Vet inte/kommer inte ihåg
[If YES to No. 24] Hur viktig var den mest allvarliga felaktigheten för dig?	Inte alls viktig
	Något viktig
	Väldigt viktig
	Jag är osäker
[If YES to No. 24] Beskriv den mest allvarliga felaktighet du hittat (inkludera inte namn, information som kan identifiera personer eller känslig information).	[participant-entered text]
Har du någonsin stött på att viktig information saknas i din journal?	Ja
	Nej
	Vet inte/kommer inte ihåg
[If YES to No. 27] Hur viktig var den mest allvarliga saknade informationen för dig?	Inte alls viktig
	Något viktig
	Väldigt viktig
	Jag är osäker
Beskriv den mest allvarliga saknade informationen (inkludera inte namn, information som kan identifiera personer eller känslig information).	[participant-entered text]
[If YES to No. 24 or No. 27] Gjorde du något av följande när du stötte på felaktigheter eller saknad information i din journal?	Informerade vårdpersonalen vid nästa besök
	Kontaktade vårdinrättningen över telefon
	Gjorde inte något
	Annat: [participant-entered text]
Hur lätt (eller svårt) är det för dig att hitta felaktigheter i din journal?	1 - Väldigt svårt
	2
	3
	4
	5 - Väldigt lätt
Har du någonsin känt dig förolämpad/sårad/illa berörd av något du läst?	Ja
	Nej
[If YES to No. 32] Förklara gärna.	[participant-entered text]
Hur är din allmänna hälsa?	Väldigt bra
	Bra
	Ganska bra
	Dålig
	Väldigt dålig
	Jag vet inte/jag vill inte svara
Under de senaste 2 åren, har du varit i kontakt med läkare (primärvårdsläkareeller specialist) eller annan vårdpersonal för:	Psykisk ohälsa
	Cancer
	Andra hälsoproblem
	Jag har inte fått någon vård/behandling
[If "Cancer" was selected in No. 35] Har du läst information om din vård för cancer online i tjänsten Journalen?	Jag har läst allt/nästan allt i Journalen
	Jag har läst delar av Journalen
	Jag har inte läst i Journalen
[If "Mental health condition(s) was selected in No. 35] Har du läst information om din vård för psykisk ohälsa online i tjänsten Journalen?	Jag har läst allt/nästan allt i Journalen
	Jag har läst delar av Journalen
	Jag har inte läst i Journalen
[If "Mental health condition(s) was selected in No. 35] När du fick vård för psykisk ohälsa, på vilken vårdnivå ägde detta rum?	Primärvård (vårdcentral)
	Psykiatri öppenvård (specialistkonsultation, ej inlagd)
	Psykiatri slutenvård (inlagd)
	Akutsjukvård
[If "Mental health condition(s) was selected in No. 35] Hur länge har du fått vård för psykisk ohälsa?	Mindre än 3 månader
	3 månader - 1 år
	1-3 år
	Längre än 3 år
Har din vård diskuterats vid en multidisciplinär konferens (MDK)? MDK används ibland i sjukvården, i situationer för samverkan kring specifika sjukdomar. I konferenserna medverkar olika specialister, beroende på den diagnos som ska diskuteras.	Ja
	Nej
	Jag vet inte
[If YES to No. 40] Var du inbjuden på MDK-mötet när din vård diskuterades?	Ja
	Nej
[If YES to No. 41] Vad var din upplevelse av MDK-mötet?	[participant-entered text]
[If YES to No. 40] Har du tillgång till dokumentationen från MDK-mötet?	Ja
	Nej
	Jag vet inte
Vad tycker du om sekretess och informationssäkerhet? Jag upplever att Journalen generellt håller en hög säkerhetsnivå.	1 - Instämmer inte
	2
	3
	4
	5 - Instämmer
… Jag litar på att endast behörig vårdpersonal har tillgång till min journal.	1 - Instämmer inte
	2
	3
	4
	5 - Instämmer
… Patienter borde kunna se vem som har läst deras patientinformation.	1 - Instämmer inte
	2
	3
	4
	5 - Instämmer
… När jag loggar in i Journalen litar jag på att inloggningen sker på ett säkert sätt.	1 - Instämmer inte
	2
	3
	4
	5 - Instämmer
… Utifrån min personliga integritet har jag inga problem med att kunna lägga till ytterligare hälsoinformation från mina egna källor i Journalen, till exempel träningsdata, mätvärden (som t.ex. vikt, blodtryck) och andra hälsodata från privata appar.	1 - Instämmer inte
	2
	3
	4
	5 - Instämmer
… Utifrån min personliga integritet har jag inga problem med att kopiera min hälsoinformation från Journalen till andra appar online (t.ex. Google Health, Apple Health, Facebook etc.)	1 - Instämmer inte
	2
	3
	4
	5 - Instämmer
… Jag skulle själv vilja ha möjlighet att hantera vem som har tillgång till min journal (till exempel att en särskild diagnos inte kan ses av viss vårdpersonal eller närstående).	1 - Instämmer inte
	2
	3
	4
	5 - Instämmer
Hur ofta kopierar och klistrar du in information från din journal i andra online-appar (Google Health, Apple Health, Facebook etc)?	Jag har aldrig delat med mig av information
	Jag har delat med mig av information några gånger (1-4 gånger)
	Jag har delat med mig av information många gånger (mer än 5 gånger)
Har du varit med om att din familj, vänner eller andra har begärt tillgång till delar av din journal som du inte velat dela med dig av?	Ja
	Nej
	I veg inte
[If YES to No. 52] Vem begärde tillgång till din journal som du inte ville dela med dig av?	En familjemedlem
	En vän
	Annat: [participant-entered text]
Har du varit med om att någon har läst delar av din journal som du inte velat dela med dig av?	Ja
	Nej
	I veg inte
[If YES to No. 54] Vem läste i din journal utan ditt samtycke?	En vårdpersonal
	En familjemedlem
	En vän
	Annat: [participant-entered text]
Anser du att vissa typer av hälsoinformation är särskilt känsliga?	Ja
	Nej
[If YES to No. 56] Kan du ge ett exempel på vilken typ av hälsoinformation som är mest känslig för dig?	[participant-entered text]
Hur användbart skulle det vara för dig att ha tillgång till följande information i Journalen? Remisser (innehåll och status).	1 - Inte alls användbart
	2 - Inte särskilt användbart
	3 - Varken eller
	4 - Användbart
	5 - Väldigt användbart
… Lista över mina läkemedel/mediciner	1 - Inte alls användbart
	2 - Inte särskilt användbart
	3 - Varken eller
	4 - Användbart
	5 - Väldigt användbart
… Vaccinationer.	1 - Inte alls användbart
	2 - Inte särskilt användbart
	3 - Varken eller
	4 - Användbart
	5 - Väldigt användbart
… Provsvar.	1 - Inte alls användbart
	2 - Inte särskilt användbart
	3 - Varken eller
	4 - Användbart
	5 - Väldigt användbart
… Journalanteckningar från primärvården.	1 - Inte alls användbart
	2 - Inte särskilt användbart
	3 - Varken eller
	4 - Användbart
	5 - Väldigt användbart
… Journalanteckningar från specialistvården.	1 - Inte alls användbart
	2 - Inte särskilt användbart
	3 - Varken eller
	4 - Användbart
	5 - Väldigt användbart
… Överblick av samtliga kontakter med vården.	1 - Inte alls användbart
	2 - Inte särskilt användbart
	3 - Varken eller
	4 - Användbart
	5 - Väldigt användbart
Hur användbart skulle det vara för dig att ha tillgång till följande funktioner i Journalen? En sammanfattning av journalen med viktig information.	1 - Inte alls användbart
	2 - Inte särskilt användbart
	3 - Varken eller
	4 - Användbart
	5 - Väldigt användbart
… Möjlighet att ta del av information och hantera tjänster för mina barn.	1 - Inte alls användbart
	2 - Inte särskilt användbart
	3 - Varken eller
	4 - Användbart
	5 - Väldigt användbart
… Möjlighet att ta del av information och hantera tjänster för andra familjemedlemmar.	1 - Inte alls användbart
	2 - Inte särskilt användbart
	3 - Varken eller
	4 - Användbart
	5 - Väldigt användbart
… Se vilka vårdinrättningar och personal som har läst i min journal (loggar).	1 - Inte alls användbart
	2 - Inte särskilt användbart
	3 - Varken eller
	4 - Användbart
	5 - Väldigt användbart
… Möjlighet att kunna blockera specifika journalanteckningar för viss vårdpersonal.	1 - Inte alls användbart
	2 - Inte särskilt användbart
	3 - Varken eller
	4 - Användbart
	5 - Väldigt användbart
… Möjlighet att kunna kontakta vårdpersonal online för att ställa frågor om min journal.	1 - Inte alls användbart
	2 - Inte särskilt användbart
	3 - Varken eller
	4 - Användbart
	5 - Väldigt användbart
… Möjlighet att påpeka felaktigheter i journalen.	1 - Inte alls användbart
	2 - Inte särskilt användbart
	3 - Varken eller
	4 - Användbart
	5 - Väldigt användbart
… Möjlighet att skriva egna kommentarer i journalen.	1 - Inte alls användbart
	2 - Inte särskilt användbart
	3 - Varken eller
	4 - Användbart
	5 - Väldigt användbart
… Möjlighet att bidra med information om min hälsa, t ex genom att fylla i en hälsodeklaration, inför ett besök.	1 - Inte alls användbart
	2 - Inte särskilt användbart
	3 - Varken eller
	4 - Användbart
	5 - Väldigt användbart
… Möjlighet att bidra med information från självtest/monitorering hemma.	1 - Inte alls användbart
	2 - Inte särskilt användbart
	3 - Varken eller
	4 - Användbart
	5 - Väldigt användbart
… Möjlighet att bidra med information om mina förväntningar på vårdbesöket.	1 - Inte alls användbart
	2 - Inte särskilt användbart
	3 - Varken eller
	4 - Användbart
	5 - Väldigt användbart
… Möjlighet att beställa och hantera sjukskrivning, medicinsk intyg och andra dokument (vaccinationsintyg t ex).	1 - Inte alls användbart
	2 - Inte särskilt användbart
	3 - Varken eller
	4 - Användbart
	5 - Väldigt användbart
-	-
	-
	-
	-
	-
… Annat: [participant-entered text]	1 - Inte alls användbart
	2 - Inte särskilt användbart
	3 - Varken eller
	4 - Användbart
	5 - Väldigt användbart
Region där din vård huvudsakligen sker:	Blekinge
	Dalarna
	Gotland
	Gävleborg
	Halland
	Jämtland Härjedalen
	Jönköpings Iän
	Kalmar Iän
	Kronoberg
	Norrbotten
	Skåne
	Stockholms Iän
	Värmland
	Västerbotten
	Västernorrland
	Västmanland
	Västra Götaland
	Örebro Iän
	Östergötland
	Vill inte uppge
Kön	Kvinna
	Man
	Annat
Ålder	14 eller yngre
	15 to 19 år
	20 to 24 år
	25 to 34 år
	35 to 44 år
	45 to 54 år
	55 to 64 år
	65 to 74 år
	75 to 84 år
	85 år eller äldre
Vilken är din högsta avslutade utbildning?	Ingen formell utbildning
	Grundskola eller motsvarande
	Gymnasieexamen eller motsvarande
	Eftergymnasial utbildning, ej högskola/universitet
	Högskole-/universitetsutbildning, 3 år eller mindre
	Högskole-/universitetsutbildning, mer än 3 år
	Utbildning på forskarnivå (doktor, licentiat)
Har du utbildning inom vården?	Ja
	Nej
Vilket av följande beskriver bäst din sysselsättning för närvarande? Välj det svarsom passar dig bäst.	Heltidsarbete
	Deltidsarbete
	Student
	Pensionär
	Arbetslös
	Kan inte arbeta
	Inget av ovan: [participant-entered text]
1 Multiple-choice question where several answer options could be selected.

## Sheet: FI
Finnish		Swedish
Item	Answer options	Item	Answer options
Arvioi kokemuksesi perusteella Omakantaa: Omakannan ominaisuudet vastaavat tarpeitani.	1 - Täysin eri mieltä	Bedöm tjänsten Mina Kanta-sidor utgående från din erfarenhet: Mina Kanta-sidors egenskaper motsvarar mina behov.	1
	2		2
	3		3
	4		4
	5		5
	6		6
	7 - Täysin samaa mieltä		7
	8 - En tiedä		8 - Jag vet inte
... Omakannan käyttäminen on turhauttava kokemus.	1 - Täysin eri mieltä	... Det är frustrerande att använda Mina Kanta-sidor.	1
	2		2
	3		3
	4		4
	5		5
	6		6
	7 - Täysin samaa mieltä		7
	8 - En tiedä		8 - Jag vet inte
... Omakantaa on helppo käyttää.	1 - Täysin eri mieltä	... Det är lätt att använda Mina Kanta-sidor.	1
	2		2
	3		3
	4		4
	5		5
	6		6
	7 - Täysin samaa mieltä		7
	8 - En tiedä		8 - Jag vet inte
Onko sinulla jokin erityisen positiivinen kokemus Omakannan käytöstä?	Kyllä	Har du någon särskilt positiv erfarenhet av Mina Kanta-sidor?	Ja
	Ei		Nej
[IF YES to No. 4] Please describe the positive experience here as clearly as possible.	[participant-entered text]	[IF YES to No. 4] Beskriv din positiva erfarenhet här så tydligt som möjligt.	[participant-entered text]
Onko sinulla jokin erityisen negatiivinen kokemus Omakannan käytöstä?	Kyllä	Har du någon särskilt negativ erfarenhet av Mina Kanta-sidor?	Ja
	Ei		Nej
[If YES to No. 6] Please describe the very negative experience here as clearly as possible.	[participant-entered text]	[If YES to No. 6] Beskriv din negativa erfarenhet här så tydligt som möjligt.	[participant-entered text]
Kuinka usein viimeisen 12 kuukauden aikana olet käynyt katsomassa hoidostasi tehtyjä merkintöjä Omakannasta? Valitse sopivin vaihtoehto. 1	En yhtään kertaa	Hur ofta under de senaste 12 månaderna har du läst dina vårdanteckningar på Mina Kanta-sidor? (Välj det lämpligaste alternativet) 1	Inte en enda gång
	Tämä on ensimmäinen kertani		Det här är första gången
	2-9 kertaa		2–9 gånger
	10-20 kertaa		10–20 gånger
	Yli 20 kertaa		Över 20 gånger
Onko jokin seuraavista ohjannut tai muistuttanut sinua katsomaan hoidostasi tehtyjä merkintöjä Omakannasta? Valitse kaikki sopivat vaihtoehdot. 1	-	Har någon av följande uppmanat dig att läsa vårdanteckningarna på Mina Kanta-sidor? (Välja alla alternativ som stämmer) 1	-
	Lääkäri		Läkare
	Hoitaja		Skötare
	Psykologi		Psykolog
	Fysioterapeutti		Fysioterapeut
	Muu terveydenhuollon ammattilainen		Annan vårdpersonal
	Kirjallinen ohje terveydenhuollosta		Skriftlig anvisning från hälso- och sjukvården
	Perhe tai ystävät		Familj eller vänner
	Kanta.fi tai muu virallinen terveyssivusto		Kanta.fi eller en annan officiell hälsowebbplats
	Sanomalehdet, radio, TV tai sosiaalinen media		Tidningar, radio, tv eller sociala medier
	Muut potilaat		Andra patienter
	Ei mikään ylläolevista		Ingen av dessa
	Muu: [participant-entered text]		Annat: [participant-entered text]
Mistä syystä katsot hoidostasi tehtyjä merkintöjä Omakannasta? Ota kantaa seuraaviin väittämiin: Yleisestä mielenkiinnosta.	1 - Täysin eri mieltä	Varför läser du anteckningarna om din vård på Mina Kanta-sidor? Ta ställning till följande påståenden: Av eget intresse.	1 - Helt av annan åsikt
	2 - Melko eri mieltä		2 - Av relativt annan åsikt
	3 - Ei samaa eikä eri mieltä		3 - Varken av samma eller av annan åsikt
	4 - Melko samaa mieltä		4 - Av relativt samma åsikt
	5 - Täysin samaa mieltä		5 - Helt av samma åsikt
... Parantaakseni ymmärrystäni omasta terveydentilastani.	1 - Täysin eri mieltä	... För att bättre förstå mitt hälsotillstånd.	1 - Helt av annan åsikt
	2 - Melko eri mieltä		2 - Av relativt annan åsikt
	3 - Ei samaa eikä eri mieltä		3 - Varken av samma eller av annan åsikt
	4 - Melko samaa mieltä		4 - Av relativt samma åsikt
	5 - Täysin samaa mieltä		5 - Helt av samma åsikt
... Valmistautuakseni lääkärikäyntiä tai sairaalahoitoa varten.	1 - Täysin eri mieltä	... För att förbereda mig inför ett läkarbesök eller vård på sjukhus.	1 - Helt av annan åsikt
	2 - Melko eri mieltä		2 - Av relativt annan åsikt
	3 - Ei samaa eikä eri mieltä		3 - Varken av samma eller av annan åsikt
	4 - Melko samaa mieltä		4 - Av relativt samma åsikt
	5 - Täysin samaa mieltä		5 - Helt av samma åsikt
... Tarkastellakseni hoitohistoriaani.	1 - Täysin eri mieltä	... För att se min vårdhistoria.	1 - Helt av annan åsikt
	2 - Melko eri mieltä		2 - Av relativt annan åsikt
	3 - Ei samaa eikä eri mieltä		3 - Varken av samma eller av annan åsikt
	4 - Melko samaa mieltä		4 - Av relativt samma åsikt
	5 - Täysin samaa mieltä		5 - Helt av samma åsikt
... Varmistaakseni, että ymmärsin, mitä lääkäri sanoi.	1 - Täysin eri mieltä	... För att försäkra mig om att jag förstått vad läkaren sagt.	1 - Helt av annan åsikt
	2 - Melko eri mieltä		2 - Av relativt annan åsikt
	3 - Ei samaa eikä eri mieltä		3 - Varken av samma eller av annan åsikt
	4 - Melko samaa mieltä		4 - Av relativt samma åsikt
	5 - Täysin samaa mieltä		5 - Helt av samma åsikt
... Seuratakseni saamiani hoito-ohjeita.	1 - Täysin eri mieltä	... För att följa de vårdföreskrifter jag fått.	1 - Helt av annan åsikt
	2 - Melko eri mieltä		2 - Av relativt annan åsikt
	3 - Ei samaa eikä eri mieltä		3 - Varken av samma eller av annan åsikt
	4 - Melko samaa mieltä		4 - Av relativt samma åsikt
	5 - Täysin samaa mieltä		5 - Helt av samma åsikt
... Koska epäilen, että tiedoissa on virheitä tai puutteita.	1 - Täysin eri mieltä	... Eftersom jag misstänker fel eller brister i uppgifterna.	1 - Helt av annan åsikt
	2 - Melko eri mieltä		2 - Av relativt annan åsikt
	3 - Ei samaa eikä eri mieltä		3 - Varken av samma eller av annan åsikt
	4 - Melko samaa mieltä		4 - Av relativt samma åsikt
	5 - Täysin samaa mieltä		5 - Helt av samma åsikt
... Jakaakseni tietojani sukulaisille.	1 - Täysin eri mieltä	... För att dela informationen med släktingar.	1 - Helt av annan åsikt
	2 - Melko eri mieltä		2 - Av relativt annan åsikt
	3 - Ei samaa eikä eri mieltä		3 - Varken av samma eller av annan åsikt
	4 - Melko samaa mieltä		4 - Av relativt samma åsikt
	5 - Täysin samaa mieltä		5 - Helt av samma åsikt
... Jakaakseni tietojani ystäville.	1 - Täysin eri mieltä	... För att dela informationen med vänner.	1 - Helt av annan åsikt
	2 - Melko eri mieltä		2 - Av relativt annan åsikt
	3 - Ei samaa eikä eri mieltä		3 - Varken av samma eller av annan åsikt
	4 - Melko samaa mieltä		4 - Av relativt samma åsikt
	5 - Täysin samaa mieltä		5 - Helt av samma åsikt
-	-	-	-
	-		-
	-		-
	-		-
	-		-
... Jakaakseni tietojani muulle ammattilaiselle tai viranomaiselle, joilla ei ole pääsyä tietoihin.	1 - Täysin eri mieltä	... För att dela informationen med andra yrkesutbildade eller myndigheter som inte har tillgång till dem.	1 - Helt av annan åsikt
	2 - Melko eri mieltä		2 - Av relativt annan åsikt
	3 - Ei samaa eikä eri mieltä		3 - Varken av samma eller av annan åsikt
	4 - Melko samaa mieltä		4 - Av relativt samma åsikt
	5 - Täysin samaa mieltä		5 - Helt av samma åsikt
... Koska en ole varma, sainko oikeaa hoitoa.	1 - Täysin eri mieltä	... För att jag är osäker på om jag fått rätt vård.	1 - Helt av annan åsikt
	2 - Melko eri mieltä		2 - Av relativt annan åsikt
	3 - Ei samaa eikä eri mieltä		3 - Varken av samma eller av annan åsikt
	4 - Melko samaa mieltä		4 - Av relativt samma åsikt
	5 - Täysin samaa mieltä		5 - Helt av samma åsikt
-	-	Om du vill kan du uppge en annan anledning till att du läser vårdanteckningarna.	[participant-entered text]
Mitä mieltä olet siitä, että pääset halutessasi näkemään hoidostasi tehdyt merkinnät? Ota kantaa seuraaviin väittämiin: Pääsy lisää luottamustani terveydenhuoltoon.	1 - Täysin eri mieltä	Vad tycker du om att du kan se anteckningarna om din vård om du vill? Ta ställning till följande påståenden: Åtkomsten stärker mitt förtroende för hälso- och sjukvården.	1 - Helt av annan åsikt
	2 - Melko eri mieltä		2 - Av relativt annan åsikt
	3 - Ei samaa eikä eri mieltä		3 - Varken av samma eller av annan åsikt
	4 - Melko samaa mieltä		4 - Av relativt samma åsikt
	5 - Täysin samaa mieltä		5 - Helt av samma åsikt
... Pääsy tukee minun ja terveydenhuollon ammattilaisten välistä vuorovaikutusta.	1 - Täysin eri mieltä	... Åtkomsten stöder växelverkan mellan mig och hälso- och sjukvårdspersonalen.	1 - Helt av annan åsikt
	2 - Melko eri mieltä		2 - Av relativt annan åsikt
	3 - Ei samaa eikä eri mieltä		3 - Varken av samma eller av annan åsikt
	4 - Melko samaa mieltä		4 - Av relativt samma åsikt
	5 - Täysin samaa mieltä		5 - Helt av samma åsikt
Oletko joskus havainnut virheen hoidostasi tehdyissä merkinnöissä (jos kirjoitus- ja näppäilyvirheitä ei huomioida)?	Kyllä	Har du någon gång upptäckt ett fel i dina vårdanteckningar (om stav- och tryckfel inte beaktas)?	Ja
	Ei		Nej
	En tiedä / en muista		Jag vet inte / Jag minns inte
[If YES to No. 25] Kuinka vakava oli pahin havaitsemasi virhe?	Ei lainkaan vakava	[If YES to No. 25] Hur allvarligt var det största felet du upptäckte?	Inte alls allvarligt
	Jokseenkin vakava		Rätt allvarligt
	Erittäin vakava		Mycket allvarligt
	En ole varma		Jag är inte säker
[If YES to No. 24] Please describe the most serious mistake (don’t include names, identifying information or sensitive information).	[participant-entered text]	[If YES to No. 24] Beskriv nedan det allvarligaste felet du upptäckt. (Lämna bort namn, andra personuppgifter och känslig information.) Vi rapporterar inte detta (eller dina andra svar) till vården. Om felet gör dig orolig ska du diskutera det med din vårdinstans.	[participant-entered text]
Oletko joskus havainnut puuttuvia tietoja hoidostasi tehdyissä merkinnöissä?	Kyllä	Har du någon gång upptäckt att det saknats information i dina vårdanteckningar?	Ja
	Ei		Nej
	En tiedä / en muista		Jag vet inte / Jag minns inte
[If YES to No. 28] Kuinka vakava oli pahin tiedon puuttuminen?	Ei lainkaan vakava	[If YES to No. 28] Hur allvarlig var den största informationsbristen?	Inte alls allvarlig
	Jokseenkin vakava		Rätt allvarligt
	Erittäin vakava		Mycket allvarligt
	En ole varma		Jag är inte säker
[If YES to No. 28] Please describe the most serious missing information (don’t include names, identifying information or sensitive information).	[participant-entered text]	[If YES to No. 28] Beskriv nedan den allvarligaste bristen du upptäckt i informationen. (Lämna bort namn, andra personuppgifter och känslig information.) Vi rapporterar inte detta (eller dina andra svar) till vården. Om felet gör dig orolig ska du diskutera det med din vårdinstans.	[participant-entered text]
[If YES to No. 25 or No. 28] Teitkö jotain seuraavista, kun havaitsit virheen tai puuttuvan tiedon?	Kerroin tästä terveydenhuollon ammattilaiselle seuraavalla käynnillä	[If YES to No. 25 or No. 28] Gjorde du något av följande när du upptäckte felet eller bristen i informationen?	Jag informerade vårdpersonalen vid följande besök
	Otin yhteyttä terveydenhuoltoon puhelimitse		Jag kontaktade vården per telefon
	En tehnyt mitään		Jag gjorde ingenting
	Jotain muuta: [participant-entered text]		Något annat: [participant-entered text]
Kuinka helppoa sinun on havaita virheitä tai puuttuvia tietoja hoidostasi tehdyissä merkinnöissä?	1 - Erittäin vaikeaa	Hur lätt är det för dig att upptäcka fel eller brister i dina vårdanteckningar?	1 - Mycket svårt
	2 - Vaikeaa		2 - Svårt
	3 - Ei vaikeaa eikä helppoa		3 - Varken svårt eller enkelt
	4 - Helppoa		4 - Enkelt
	5 - Erittäin helppoa		5 - Mycket enkelt
Oletko kokenut jonkin Omakannasta lukemasi asian loukkaavana?	En	Har du känt dig kränkt av något du läst på Mina Kanta-sidor?	Nej
	Kyllä, miten? [participant-entered text]		Ja, hur? [participant-entered text]
-	-	-	-
Onko terveydentilasi mielestäsi nykyisin:	Erittäin hyvä	Hur bedömer du din hälsa för närvarande?	Mycket god
	Hyvä		Bra
	Kohtalainen		Ganska god
	Huono		Dålig
	Erittäin huono		Mycket dålig
	En tiedä tai en halua kertoa		Jag vet inte eller vill inte uppge
Oletko saanut lääkärin tai muun terveydenhuollon ammattilaisen hoitoa viimeisen kahden (2) vuoden aikana? (Valitse kaikki sopivat vaihtoehdot.) 1	Kyllä, mielenterveyteen	Har du behandlats av en läkare eller annan hälso- och sjukvårdspersonal under de senaste två (2) åren? (Välja alla alternativ som stämmer.) 1	Ja, för min psykiska hälsa
	Kyllä, syöpäsairauksiin		Ja, för cancersjukdomar
	Kyllä, muihin terveysongelmiin		Ja, för andra hälsoproblem
	En ole saanut hoitoa		Jag har inte fått behandling
[If "Cancer" was selected in No. 36] Oletko lukenut syöpähoitoasi koskevia tietoja Omakannasta?	Kyllä, olen lukenut kaikki tai lähes kaikki tiedot	[If "Cancer" was selected in No. 36] Har du läst informationen om din vård för cancer på Mina Kanta-sidorna?	Ja, jag har läst all eller nästan all information
	Kyllä, olen lukenut tiedot osittain		Ja, jag har läst informationen delvis
	En ole lukenut tietoja		Jag har inte läst informationen
[If "Mental health condition(s) was selected in No. 36] Oletko lukenut mielenterveyden hoitoasi koskevia tietoja Omakannasta?	Kyllä, olen lukenut kaikki tai lähes kaikki tiedot	[If "Mental health condition(s) was selected in No. 36] Har du läst informationen om vården för din psykiska hälsa på Mina Kanta-sidorna?	Ja, jag har läst all eller nästan all information
	Kyllä, olen lukenut tiedot osittain		Ja, jag har läst informationen delvis
	En ole lukenut tietoja		Jag har inte läst informationen
[If "Mental health condition(s) was selected in No. 36] Missä olet saanut hoitoa mielenterveyteen? (Valitse kaikki sopivat vaihtoehdot) 1	Terveyskeskus, muu kunnallinen tai yksityinen hoitopiste (esimerkiksi psykoterapia)	[If "Mental health condition(s) was selected in No. 36] Var har du fått vård för din psykiska hälsa? (Välj alla alternativ som stämmer) 1	Hälsovårdscentralen eller någon annan kommunal eller privat behandlingsenhet (t.ex. psykoterapi)
	Sairaalan avohoito (erikoislääkärin konsultaatio)		Sjukhusets öppenvård (konsultation med specialist)
	Sairaalan osastohoito		Avdelningsvård på sjukhus
	Sairaalan päivystys		Sjukhusjour
[If "Mental health condition(s) was selected in No. 36] Kuinka pitkään olet saanut hoitoa mielenterveyteen?	Alle 3 kuukautta	[If "Mental health condition(s) was selected in No. 36] Hur länge har du fått vård för din psykiska hälsa?	Mindre än 3 månader
	3 - 12 kuukautta		3 - 12 månader
	1 - 3 vuotta		1 - 3 år
	Yli 3 vuotta		Mer än 3 år
Onko hoidostasi keskusteltu moniammatillisen tiimin kokouksessa?	Kyllä	Har din vård diskuterats på ett multidisciplinärt teammöte?	Ja
	Ei		Nej
	En tiedä		Jag vet inte
[If YES to No. 41] Oliko sinut kutsuttu mukaan moniammatillisen tiimin kokoukseen, kun hoidostasi keskusteltiin?	Kyllä	[If YES to No. 41] Var du inbjuden till det multidisciplinära teamets möte när din vård diskuterades?	Ja
	Ei		Nej
[If YES to No. 42] What was your experience of the MDT?	[participant-entered text]	[If YES to No. 42] Hur upplevde du det multidisciplinära teamet?	[participant-entered text]
[If YES to No. 41] Onko sinulla pääsy moniammatillisen tiimin kokouksen muistioihin?	Kyllä	[If YES to No. 41] Har du tillgång till promemorior från det multidisciplinära teamets möten?	Ja
	Ei		Nej
	En tiedä		Jag vet inte
Kuinka samaa mieltä olet seuraavista väitteistä? Mielestäni Omakanta on tietoturvallinen.	1 - Täysin eri mieltä	I vilken mån håller du med om följande påståenden? Jag anser att Mina Kanta-sidor är informationssäkra.	1 - Täysin eri mieltä
	2 - Melko eri mieltä		2 - Melko eri mieltä
	3 - Ei samaa eikä eri mieltä		3 - Ei samaa eikä eri mieltä
	4 - Melko samaa mieltä		4 - Melko samaa mieltä
	5 - Täysin samaa mieltä		5 - Täysin samaa mieltä
… Luotan siihen, että vain valtuutetut terveydenhuollon työntekijät katsovat terveystietojani.	1 - Täysin eri mieltä	… Jag litar på att endast befullmäktigad vårdpersonal läser min hälsoinformation.	1 - Täysin eri mieltä
	2 - Melko eri mieltä		2 - Melko eri mieltä
	3 - Ei samaa eikä eri mieltä		3 - Ei samaa eikä eri mieltä
	4 - Melko samaa mieltä		4 - Melko samaa mieltä
	5 - Täysin samaa mieltä		5 - Täysin samaa mieltä
-	-	-	-
… Luotan, että kirjautuminen Omakantaan on turvallista.	1 - Täysin eri mieltä	… Jag litar på att det är tryggt att logga in på Mina Kanta-sidor.	1 - Täysin eri mieltä
	2 - Melko eri mieltä		2 - Melko eri mieltä
	3 - Ei samaa eikä eri mieltä		3 - Ei samaa eikä eri mieltä
	4 - Melko samaa mieltä		4 - Melko samaa mieltä
	5 - Täysin samaa mieltä		5 - Täysin samaa mieltä
-	-	-	-
-	-	-	-
… Haluan pystyä hallinnoimaan, kuka pääsee katsomaan terveystietojani (esim. jokin käyntitieto ei ole näkyvissä).	1 - Täysin eri mieltä	… Jag vill kunna ställa in vem som har tillgång till min hälsoinformation (t.ex. uppgifter om ett visst besök visas inte).	1 - Täysin eri mieltä
	2 - Melko eri mieltä		2 - Melko eri mieltä
	3 - Ei samaa eikä eri mieltä		3 - Ei samaa eikä eri mieltä
	4 - Melko samaa mieltä		4 - Melko samaa mieltä
	5 - Täysin samaa mieltä		5 - Täysin samaa mieltä
Oletko kopioinut tietojasi Omakannasta verkkosovelluksiin (esim. Google Health tai Facebook)?	En ole koskaan kopioinut tietoa	Har du kopierat dina uppgifter från Mina Kanta-sidorna till en webbapplikation t.ex. Google Health eller Facebook?	Jag har aldrig kopierat information
	Olen kopioinut tietoa muutaman kerran (1–4 kertaa)		Jag har kopierat information några gånger (1–4 ggr.)
	Olen kopioinut tietoa usein (yli 5 kertaa)		ag har ofta kopierat information (över 5 ggr.)
Oletko kokenut, että joku on vaatinut päästä katsomaan hoidostasi tehtyjä merkintöjä, joita et olisi halunnut jakaa?	Kyllä	Har du upplevt att någon krävt att få se anteckningar om din vård som du inte hade velat dela?	Ja
	Ei		Nej
	En tiedä		Jag vet inte
[If YES to No. 53] Kuka on vaatinut päästä katsomaan hoidostasi tehtyjä merkintöjä, joita et olisi halunnut jakaa?	Perheenjäsen	[If YES to No. 53] Vem har krävt att få se anteckningar om din vård som du inte hade velat dela?	Familjemedlem
	Ystävä		Vän
	Muu: [participant-entered text]		Någon annan: [participant-entered text]
Oletko kokenut, että joku on nähnyt hoidostasi tehtyjä merkintöjä, joita et olisi halunnut jakaa?	Kyllä	Har du upplevt att någon har sett anteckningar om din vård som du inte hade velat dela?	Ja
	Ei		Nej
	En tiedä		Jag vet inte
[If YES to No. 55] Kuka on nähnyt hoidostasi tehtyjä merkintöjä, joita et olisi halunnut jakaa?	Terveydenhuollon ammattilainen	[If YES to No. 55] Vem har sett anteckningar om din vård som du inte hade velat dela?	Hälso-och sjukvårdspersonal
	Perheenjäsen		Familjemedlem
	Ystävä		Vän
	Muu: [participant-entered text]		Någon annan: [participant-entered text]
Onko mielestäsi jokin tietyntyyppinen terveystieto erityisen arkaluontoista?	En	Anser du att vissa typer av hälsoinformation är särskilt känsliga?	Nej
	Kyllä, miten? [participant-entered text]		Ja, vilka? [participant-entered text]
-	-	-	-
-	-	-	-
-	-	-	-
-	-	-	-
-	-	-	-
-	-	-	-
-	-	-	-
-	-	-	-
-	-	-	-
-	-	-	-
-	-	-	-
-	-	-	-
-	-	-	-
Kuinka hyödyllisinä pitäisit seuraavia toimintoja, jos ne olisivat tarjolla: Yhteydenotto hoitohenkilökuntaan sähköisesti.	1 - Täysin hyödytön	Hur användbara skulle följande funktioner vara enligt dig, om de skulle erbjudas?: Elektronisk kontaktkanal till vårdpersonalen.	1 - Helt onödig
	2 - Melko hyödytön		2 - Ganska onödig
	3 - Ei hyödytön eikä hyödyllinen		3 - Varken onödig eller användbar
	4 - Melko hyödyllinen		4 - Ganska användbar
	5 - Erittäin hyödyllinen		5 - Mycket användbar
	6 - En osaa sanoa		6 - Jag vet inte
… Terveystiedoistani löytämieni virheiden ilmoittaminen.	1 - Täysin hyödytön	… Rapportering av fel i min hälsoinformation.	1 - Helt onödig
	2 - Melko hyödytön		2 - Ganska onödig
	3 - Ei hyödytön eikä hyödyllinen		3 - Varken onödig eller användbar
	4 - Melko hyödyllinen		4 - Ganska användbar
	5 - Erittäin hyödyllinen		5 - Mycket användbar
	6 - En osaa sanoa		6 - Jag vet inte
… Kommenttien lisääminen terveystietoihini.	1 - Täysin hyödytön	… Möjlighet att kommentera min hälsoinformation.	1 - Helt onödig
	2 - Melko hyödytön		2 - Ganska onödig
	3 - Ei hyödytön eikä hyödyllinen		3 - Varken onödig eller användbar
	4 - Melko hyödyllinen		4 - Ganska användbar
	5 - Erittäin hyödyllinen		5 - Mycket användbar
	6 - En osaa sanoa		6 - Jag vet inte
… Terveystietojen ilmoittaminen, esimerkiksi täyttämällä lomakkeen seuraavaa tapaamista varten.	1 - Täysin hyödytön	… Rapportering av hälsoinformation, t.ex. genom att fylla i formulär inför följande besök.	1 - Helt onödig
	2 - Melko hyödytön		2 - Ganska onödig
	3 - Ei hyödytön eikä hyödyllinen		3 - Varken onödig eller användbar
	4 - Melko hyödyllinen		4 - Ganska användbar
	5 - Erittäin hyödyllinen		5 - Mycket användbar
	6 - En osaa sanoa		6 - Jag vet inte
-	-	-	-
… Mahdollisuus antaa tietoa omista odotuksista tulevaa käyntiä varten.	1 - Täysin hyödytön	… Möjlighet att lämna information om mina förväntningar på följande besök.	1 - Helt onödig
	2 - Melko hyödytön		2 - Ganska onödig
	3 - Ei hyödytön eikä hyödyllinen		3 - Varken onödig eller användbar
	4 - Melko hyödyllinen		4 - Ganska användbar
	5 - Erittäin hyödyllinen		5 - Mycket användbar
	6 - En osaa sanoa		6 - Jag vet inte
-	-	-	-
-	-	-	-
-	-	-	-
Alue, jolla asut (sairaanhoitopiiri)	[country-specific answer options]	Område där du bor (sjukvårdsdistrikt)	[country-specific answer options]
Sukupuolesi	Nainen	Kön	Kvinna
	Mies		Man
	Muu / En halua kertoa		Annat / Vill inte uppge
Ikäsi	14 vuotta tai alle	Ålder	14 år eller under
	15 – 17 vuotta		15 – 17 år
	18 – 19 vuotta		18 – 19 år
	20 – 24 vuotta		20 – 24 år
	25 – 34 vuotta		25 – 34 år
	35 – 44 vuotta		35 – 44 år
	45 – 54 vuotta		45 – 54 år
	55 – 64 vuotta		55 – 64 år
	65 – 74 vuotta		65 – 74 år
	75 – 84 vuotta		75 – 84 år
	85 vuotta tai enemmän		85 år eller mer
Ylin koulutusasteesi	Ei suoritettua koulutusta	Din högsta utbildningsnivå	Ingen genomgången utbildning
	Perusaste (Peruskoulu tai kansakoulu)		Grundnivå (Grundskola eller folkskola)
	Ammattitutkinto/ylioppilas		Yrkesexamen/student
	Opistoaste		Institutsnivå
	Alempi korkeakoulututkinto		Lägre högskoleexamen
	Ylempi korkeakoulututkinto		Högre högskoleexamen
	Tohtorin tutkinto		Doktorsexamen
	Jokin muu		Annan utbildning
Oletko terveydenhuollon ammattihenkilö?	Kyllä	Är du yrkesutbildad inom hälso- och sjukvården?	Ja
	Ei		Nej
Mikä seuraavista kuvaa parhaiten työtilannettasi? Valitse parhaiten sopiva vaihtoehto.	Kokoaikainen	Vilket av följande beskriver bäst din arbetssituation? Välj det lämpligaste alternativet.	Heltidsarbetande
	Osa-aikainen		Deltidsarbetande
	Opiskelija		Studerande
	Eläkkeellä		Pensionerad
	Työtön		Arbetslös
	En pysty työskentelemään		Jag kan inte arbeta
	Ei mikään edellä mainituista: [participant-entered text]		Inget av alternativen ovan: [participant-entered text]
1 Multiple-choice question where several answer options could be selected.		1 Multiple-choice question where several answer options could be selected.

## Sheet: EE
Estonian		Russian
Item	Answer options	Item	Answer options
Palun hinda oma digiloo teenuse kasutamise kogemust skaalal 1-8: Digilugu vastab minu vajadustele.	1 - Ei nõustu üldse	Пожалуйстя, оцените свой опыт использования портала для пациентов: Портал для пациентов соответствует моим потребностям.	1 - Совершенно не согласен
	2		2
	3		3
	4		4
	5		5
	6		6
	7 - Nõustun täielikult		7 - Полностью согласен
	8 - Ei tea		8 - Не знаю
... Digiloo kasutamine tekitab minus frustratsiooni.	1 - Ei nõustu üldse	... Использование портала для пациентов вводит меня в замешательство.	1 - Совершенно не согласен
	2		2
	3		3
	4		4
	5		5
	6		6
	7 - Nõustun täielikult		7 - Полностью согласен
	8 - Ei tea		8 - Не знаю
... Digilugu on lihtne kasutada.	1 - Ei nõustu üldse	... Портал для пациентов прост в использовании.	1 - Совершенно не согласен
	2		2
	3		3
	4		4
	5		5
	6		6
	7 - Nõustun täielikult		7 - Полностью согласен
	8 - Ei tea		8 - Не знаю
Kas Sul on olnud digiloo kasutamisel väga positiivset kogemust?	Jah	Был ли у Вас очень положительный опыт использования портала для пациентов?	Да
	Ei		Нет
[IF YES to No. 4] Siis palun kirjelda seda kogemust nii täpselt kui võimalik.	[participant-entered text]	[IF YES to No. 4] Если да, пожалуйста, опишите этот опыт как можно точнее.	[participant-entered text]
Kas Sul on olnud digiloo kasutamisel väga negatiivset kogemust?	Jah	Был ли у Вас очень негативный опыт использования портала для пациентов?	Да
	Ei		Нет
[If YES to No. 6] Siis palun kirjelda seda kogemust nii täpselt kui võimalik.	[participant-entered text]	[If YES to No. 6] Если да, пожалуйста, опишите этот опыт как можно точнее.	[participant-entered text]
Mitu korda Sa arvad, et oled vaadanud oma terviseandmeid viimase 12. kuu jooksul?	Ma ei ole kunagi vaadanud oma terviseandmeid	Сколько раз за последние 12 месяцев Вы просматривали свои данные о здоровье?	Я никогда не смотрел свои данные о здоровье
	Praegu on esimene kord		Сейчас впервые
	2-9 korda		2–9 раз
	10-20 korda		10-20 раз
	Rohkem kui 20 korda		Более 20 раз
Mis või kes ajendas või tuletas meelde Sulle oma terviseandmetega digiloos tutvuma? (märgi sobivad valikud, vajadusel rohkem, kui üks) 1	Tervishoiuspetsialist	Что или кто побудил Вас ознакомиться со своими данными о здоровье на портале для пациента? (отметьте подходящие варианты, если нужно, то больше одного) 1	Специалист сферы здравоохранения
	Tervishoiuspetsialist: Arst		Специалист сферы здравоохранения: Врач
	Tervishoiuspetsialist: Õde		Специалист сферы здравоохранения: Сестра
	Tervishoiuspetsialist: Psühholoog		Специалист сферы здравоохранения: Психолог
	Tervishoiuspetsialist: Füsioterapeut		Специалист сферы здравоохранения: Физиотерапевт
	Tervishoiuspetsialist: Muu meditsiiniline personal		Специалист сферы здравоохранения: Другой медицинский персонал
	Kirjalik informatsioon haiglas ja/või tervishoiuasutuses		Письменная информация в больнице и/или медицинском учреждении
	Perekond või sõbrad		Семья и друзья
	Internetilehekülg, näiteks digilugu.ee		Веб-сайт, например digilugu.ee
	Ajalehed, raadio, TV, sotsiaalmeedia, vms		Газеты, радио, телевидение, социальные сети и т.д.
	Teised patsiendid		Другие пациенты
	Miski/keegi ei ajendanud mind		Меня ничто/никто не побуждал
	Muu: [participant-entered text]		Иное: [participant-entered text]
Palun märgi, mil määral Sa ei nõustu või nõustud järgmiste: Ma vaatasin oma terviseandmeid digiloost uudishimust.	1 - Ei nõustu üldse	Пожалуйста, укажите, в какой мере Вы не согласны или согласны со следующими утверждениями по шкале от 1 до 5. Я посмотрел данные о своем здоровье на портале для пациента: Из любопытства.	1 - Совершенно не согласен
	2 - Ei nõustu		2
	3 - Ei nõustu ega nõustu		3 - Нейрально
	4 - Nõustun		4
	5 - Nõustun täielikult		7 - Полностью согласен
... Selleks, et saada paremini aru oma tervisemurest.	1 - Ei nõustu üldse	... Чтобы лучше понимать свои проблемы со здоровьем.	1 - Совершенно не согласен
	2 - Ei nõustu		2
	3 - Ei nõustu ega nõustu		3 - Нейрально
	4 - Nõustun		4
	5 - Nõustun täielikult		7 - Полностью согласен
... Selleks, et valmistuda visiidiks või haiglaraviks.	1 - Ei nõustu üldse	... Чтобы подготовиться к визиту или лечению в больнице.	1 - Совершенно не согласен
	2 - Ei nõustu		2
	3 - Ei nõustu ega nõustu		3 - Нейрально
	4 - Nõustun		4
	5 - Nõustun täielikult		7 - Полностью согласен
… Selleks, et saada ülevaade oma haigusloost.	1 - Ei nõustu üldse	... Чтобы получить обзор своей истории болезни.	1 - Совершенно не согласен
	2 - Ei nõustu		2
	3 - Ei nõustu ega nõustu		3 - Нейрально
	4 - Nõustun		4
	5 - Nõustun täielikult		7 - Полностью согласен
... Selleks, et kontrollida, kas sain arsti juhistest õigesti aru.	1 - Ei nõustu üldse	... Чтобы проверить, правильно ли я понял указания врача.	1 - Совершенно не согласен
	2 - Ei nõustu		2
	3 - Ei nõustu ega nõustu		3 - Нейрально
	4 - Nõustun		4
	5 - Nõustun täielikult		7 - Полностью согласен
... Selleks, et järgida oma ravisoovitusi.	1 - Ei nõustu üldse	... Чтобы соблюдать свои рекомендации по лечению.	1 - Совершенно не согласен
	2 - Ei nõustu		2
	3 - Ei nõustu ega nõustu		3 - Нейрально
	4 - Nõustun		4
	5 - Nõustun täielikult		7 - Полностью согласен
...Sest kahtlustan sisestatud andmetes ebatäpsusi.	1 - Ei nõustu üldse	... Потому что я подозреваю неточности во введенных данных.	1 - Совершенно не согласен
	2 - Ei nõustu		2
	3 - Ei nõustu ega nõustu		3 - Нейрально
	4 - Nõustun		4
	5 - Nõustun täielikult		7 - Полностью согласен
... Selleks, et jagada oma terviseandmeid lähisugulastega.	1 - Ei nõustu üldse	... Чтобы поделиться информацией о своем здоровье с близкими родственниками.	1 - Совершенно не согласен
	2 - Ei nõustu		2
	3 - Ei nõustu ega nõustu		3 - Нейрально
	4 - Nõustun		4
	5 - Nõustun täielikult		7 - Полностью согласен
... Selleks, et jagada oma terviseandmeid sõpradega.	1 - Ei nõustu üldse	... Чтобы поделиться информацией о своем здоровье с друзьями.	1 - Совершенно не согласен
	2 - Ei nõustu		2
	3 - Ei nõustu ega nõustu		3 - Нейрально
	4 - Nõustun		4
	5 - Nõustun täielikult		7 - Полностью согласен
-	-	-	-
	-		-
	-		-
	-		-
	-		-
... Selleks, et jagada enda terviseandmeid tervishoiuteenuste osutajatega, kellel puudub ligipääs minu andmetele.	1 - Ei nõustu üldse	... Чтобы поделиться информацией о своем здоровье с поставщиками услуг здравоохранения, у которых отсутствует доступ к моим данным.	1 - Совершенно не согласен
	2 - Ei nõustu		2
	3 - Ei nõustu ega nõustu		3 - Нейрально
	4 - Nõustun		4
	5 - Nõustun täielikult		7 - Полностью согласен
... Sest ma ei ole kindel, kas sain õiget ravi.	1 - Ei nõustu üldse	... Потому что я не уверен, что получил правильное лечение.	1 - Совершенно не согласен
	2 - Ei nõustu		2
	3 - Ei nõustu ega nõustu		3 - Нейрально
	4 - Nõustun		4
	5 - Nõustun täielikult		7 - Полностью согласен
… Muu: [participant-entered text]	1 - Ei nõustu üldse	… Другое: [participant-entered text]	1 - Совершенно не согласен
	2 - Ei nõustu		2
	3 - Ei nõustu ega nõustu		3 - Нейрально
	4 - Nõustun		4
	5 - Nõustun täielikult		7 - Полностью согласен
Palun märgi, mil määral Sa ei nõustu või nõustud järgmiste: Ligipääs enda terviseandmetele aitab mul usaldada oma tervishoiuteenuse osutajat	1 - Ei nõustu üldse	Пожалуйста, укажите, в какой степени Вы не согласны или согласны со следующими утверждениями по шкале от 1 до 5: Доступ к своим данным о здоровье помогает мне доверять своему поставщику услуг здравоохранения	1 - Совершенно не согласен
	2 - Ei nõustu		2
	3 - Ei nõustu ega nõustu		3 - Нейрально
	4 - Nõustun		4
	5 - Nõustun täielikult		7 - Полностью согласен
... Toetab paremat suhtlust minu ja tervishoiutöötajate vahel.	1 - Ei nõustu üldse	... Поддерживает лучшее общение между мной и работниками здравоохранения.	1 - Совершенно не согласен
	2 - Ei nõustu		2
	3 - Ei nõustu ega nõustu		3 - Нейрально
	4 - Nõustun		4
	5 - Nõustun täielikult		7 - Полностью согласен
Kas oled oma digiloo andmetes lugenud midagi, mis Sinu arvates on valesti kirja pandud (v.a. kirjavead)?	Jah	Вы читали у себя на портале для пациента что-то, что, по Вашему мнению, записано неверно или недостаточно (за исключением грамматических ошибок)?	Да
	Ei		Нет
	Ei tea/ei mäleta		Не знаю/не помню
[If YES to No. 24] Kui tõsine oli kõige suurem viga Sinu jaoks?	Ei olnud üldse tõsine	[If YES to No. 25] Если отмечено «Да», то: Насколько серьезной была самая большая ошибка для Вас?	Совершенно несерьезная
	Mõnevõrra tõsine		В некоторой степени серьезная
	Väga tõsine		Очень серьезная
	Ma ei ole kindel		Я не уверен
[If YES to No. 24] Palun kirjelda kõige tõsisemat viga (ära maini nimesid, isikutunnuseid või muud delikaatset informatsiooni)	[participant-entered text]	[If YES to No. 24] Please describe the most serious mistake (don’t include names, identifying information or sensitive information).	[participant-entered text]
Kas oled oma digiloo andmetes lugenud midagi, mis Sinu arvates on puudu (v.a. kirjavead)	Jah	Have you ever found anything in your record you thought was missing (not counting misspellings or typographical errors)?	Да
	Ei		Нет
	Ei tea/ei mäleta		Не знаю/не помню
[If YES to No. 27] Kui tõsine oli kõige olulisem puuduolev informatsioon Sinu jaoks?	Ei olnud üldse tõsine	[If YES to No. 28] How serious was the most important missing information for you?	Совершенно несерьезная
	Mõnevõrra tõsine		В некоторой степени серьезная
	Väga tõsine		Очень серьезная
	Ma ei ole kindel		Я не уверен
[If YES to No. 27] Palun kirjelda kõige tõsisemat puuduolevat informatsiooni (ära maini nimesid, isikutunnuseid või muud delikaatset informatsiooni)	[participant-entered text]	[If YES to No. 28] Пожалуйста, опишите самую серьезную ошибку (не упоминайте имена идентификаторы личности или другую деликатную информацию).	[participant-entered text]
[If YES to No. 24 or No. 27] Kui avastasid vea või puuduoleva informatsiooni oma terviseandmetes, siis kas tegid midagi alljärgnevatest (vali kõige olulisem):	Teavitasin sellest järgmisel visiidil tervishoiutöötajat	[If YES to No. 25 or No. 28] Когда Вы обнаружили ошибку в своих данных о здоровье, выполнили ли Вы что-либо из перечисленного ниже (выберите наиболее важное):	Я проинформировал об этом работника здравоохранения во время следующего визита
	Võtsin telefoni teel ühendust tervishoiuteenuse osutajaga		Я связался с поставщиком услуги здравоохранения по телефону
	Ma ei teinud midagi		Я ничего не делал
	Muu: [participant-entered text]		Другое: [participant-entered text]
Kui keeruline või lihtne on Sinul leida vigu oma terviseandmetes?	1 - Väga keeruline	Насколько сложно или просто Вам найти ошибки в своих данных о здоровье по шкале от 1 до 5?	1 - Очень сложно
	2 - Keeruline		2
	3 - Neutraalne		3 - Ни сложно, ни просто
	4 - Lihtne		4
	5 - Väga lihtne		5 - Очень просто
Kas oled kunagi tundnud end solvatuna millestki, mida oled lugenud oma terviseandmetes?	Jah	Вы когда-нибудь чувствовали себя оскорбленными чем-то, что прочитали в своих данных о здоровье?	Да
	Ei		Нет
[If YES to No. 32] Siis palun täpsusta.	[participant-entered text]	[If YES to No. 33] Если да, то уточните, пожалуйста.	[participant-entered text]
Kuidas hindad enda tervislikku seisundit?	Väga hea	Как Вы оцениваете состояние своего здоровья?	Очень хорошее
	Hea		Хорошее
	Rahuldav		Удовлетворительное
	Halb		Плохое
	Väga halb		Очень плохое
	Ei oska öelda/ei soovi vastata		Затрудняюсь ответить / не хочу отвечать
Kas Sa oled viimase kahe aasta jooksul saanud meditsiinilist abi arstilt (perearstilt või eriarstilt)? Märgi sobivad valikud, vajadusel rohkem, kui üks. 1	Vaimse tervisega seoses	В течение последних двух лет Вы получали медицинскую помощь от врача (семейного врача или специалиста): (укажите подходящие варианты, при необходимости более одного): 1	В связи с душевным здоровьем
	Vähiraviga seoses		В связи с лечением от рака
	Muu terviseprobleemiga seoses		В связи с другой проблемой со здоровьем
	Ei ole saanud meditsiinilist abi		Не получал медицинской помощи
[If "Cancer" was selected in No. 35] Kas oled lugenud digiloos enda vähiraviga seotud andmeid?	Ma olen lugenud sellega seonduvaid raviandmeid täies mahus/peaaegu täies mahus	[If "Cancer" was selected in No. 36] Вы читали на портале пациента свои данные, связанные с лечением?	Я в полном/почтиполном объеме прочитал связанные с этим данные о лечении
	Ma olen lugenud ainult vähese osa sellega seonduvaid raviandmeid		Я прочитал только небольшую часть связанных с этим данных о лечении
	Ma ei ole lugenud enda raviandmeid		Я не читал данные о своем лечении
[If "Mental health condition(s) was selected in No. 35] Kas oled lugenud digiloos enda vaimse tervise raviga seotud andmeid?	Ma olen lugenud sellega seonduvaid raviandmeid täies mahus/peaaegu täies mahus	[If "Mental health condition(s) was selected in No. 36] Вы читали на портале пациента свои данные, связанные с лечением?	Я в полном/почтиполном объеме прочитал связанные с этим данные о лечении
	Ma olen lugenud ainult vähese osa sellega seonduvaid raviandmeid		Я прочитал только небольшую часть связанных с этим данных о лечении
	Ma ei ole lugenud enda raviandmeid		Я не читал данные о своем лечении
[If "Mental health condition(s) was selected in No. 35] Millist abi oled saanud (märgi sobivad valikud, vajadusel rohkem, kui üks)? 1	Esmatasand (näiteks perearst)	[If "Mental health condition(s) was selected in No. 36] Какую помощь Вы получили (отметьте подходящие варианты, при необходимости более одного): 1	Начальный уровень (например, семейный врач)
	Ambulatoorne eriarstiabi (haiglaväline ravi, päevaravi)		Амбулаторное лечение у специалистов (лечение вне больницы, дневное лечение)
	Statsionaarne eriarstiabi (haiglaravi)		Стационарное лечение у специалистов (лечение в больнице)
	Erakorraline abi (EMO)		Скорая помощь (EMO)
[If "Mental health condition(s) was selected in No. 35] Kui kaua oled saanud ravi seoses vaimse tervisega?	Vähem, kui 3 kuud	[If "Mental health condition(s) was selected in No. 36] Если отмечено душевное здоровье, то: Как долго Вы получали лечение в связи с душевным здоровьем?	Менее 3 месяцев
	3 kuud kuni 1 aasta		От 3 месяцев до 1 года
	1-3 aastat		1-3 года
	Üle 3 aasta		Более 3 лет
Kas Sinu raviplaani on arutatud meditsiinilisel konsiiliumil? Meditsiiniline konsiilium: konsiilium on erinevate erialade arstidest koosneva spetsialistide grupi kohtumine, mille käigus otsustatakse keerulisemate haigete raviplaan.	Jah	Обсуждали ли Ваш план лечения на медицинском консилиуме?	Да
	Ei		Нет
	Ei oska öelda		Затрудняюсь ответить
[If YES to No. 40] Kas Sind kutsuti konsiiliumi kohtumisele?	Jah	[If YES to No. 41] Вас приглашали на консилиум?	Да
	Ei		Нет
[If YES to No. 40] Milline on olnud Sinu kogemus konsiiliumi(te)ga?	[participant-entered text]	[If YES to No. 42] Каков Ваш опыт с консилиумом(-ами)?	[participant-entered text]
[If YES to No. 40] Kas Sul on digiloos ligipääs konsiiliumi dokumentidele?	Jah	[If YES to No. 41] Есть ли у Вас на портале для пациента доступ к документам консилиума?	Да
	Ei		Нет
	Ei tea		Затрудняюсь ответить
Mis on Sinu arvamus digiloo turvalisuse ja privaatsuse kohta? Minu hinnangul on digiloo kasutamine väga turvaline.	1 - Ei nõustu üldse	Что Вы думаете о безопасности и конфиденциальности данных на портале для пациентов? Пожалуйста, укажите, в какой степени Вы не согласны или согласны со следующими утверждениями по шкале от 1 до 5. По моей оценке, использование портала для пациентов очень безопасно.	1 - Совершенно не согласен
	2 - Ei nõustu		2
	3 - Ei nõustu ega nõustu		3 - Нейрально
	4 - Nõustun		4
	5 - Nõustun täielikult		7 - Полностью согласен
… Usun, et minu terviseandmetele pääsevad ligi ainult volitatud tervishoiutöötajad.	1 - Ei nõustu üldse	… Я верю, что доступ к моим данным о здоровье имеют только уполномоченные работники сферы здравоохранения.	1 - Совершенно не согласен
	2 - Ei nõustu		2
	3 - Ei nõustu ega nõustu		3 - Нейрально
	4 - Nõustun		4
	5 - Nõustun täielikult		7 - Полностью согласен
-	-	-	-
	-		-
	-		-
	-		-
	-		-
… Ma usaldan digiloo sisselogimisprotsessi.	1 - Ei nõustu üldse	… Я доверяю процессу входа в портал для пациента.	1 - Совершенно не согласен
	2 - Ei nõustu		2
	3 - Ei nõustu ega nõustu		3 - Нейрально
	4 - Nõustun		4
	5 - Nõustun täielikult		7 - Полностью согласен
… Ma ei näe privaatsusprobleemi enda kogutud terviseandmete sisestamisel digilukku (nt ülevaade treeningutest, EKG tulemused või terviseandmed nutiseadmetest).	1 - Ei nõustu üldse	… Я не вижу проблем с конфиденциальностью, когда ввожу данные о своем здоровье в портал для пациента (например, обзор тренировок, результаты ЭКГ или данные о здоровье со смарт-устройства).	1 - Совершенно не согласен
	2 - Ei nõustu		2
	3 - Ei nõustu ega nõustu		3 - Нейрально
	4 - Nõustun		4
	5 - Nõustun täielikult		7 - Полностью согласен
… Ma ei näe privaatsusprobleemi oma terviseandmete kopeerimisel digiloost teistesse rakendustesse (nt. Google Health, Apple Health, Facebook jne).	1 - Ei nõustu üldse	… Я не вижу проблем с конфиденциальностью при копировании данных о моем здоровье с портала для пациента в другие приложения (например, Google Health, Apple Health, Facebook и т.д.)	1 - Совершенно не согласен
	2 - Ei nõustu		2
	3 - Ei nõustu ega nõustu		3 - Нейрально
	4 - Nõustun		4
	5 - Nõustun täielikult		7 - Полностью согласен
… Ma tahan, et mul oleks võimalik hallata, kellel on ligipääs minu terviseandmetele (nt. mingi kindel diagnoos ei ole ligipääsetav teatud tervishoiuteenuse osutajatele või sugulastele).	1 - Ei nõustu üldse	… Я хочу, чтобы у меня была возможность управлять тем, у кого есть доступ к данным о моем здоровье (например, чтобы определенный диагноз был недоступен для определенных поставщиков услуг здравоохранения или родственников).	1 - Совершенно не согласен
	2 - Ei nõustu		2
	3 - Ei nõustu ega nõustu		3 - Нейрально
	4 - Nõustun		4
	5 - Nõustun täielikult		7 - Полностью согласен
Kui tihti kopeerid ja kleebid oma terviseandmeid digiloost teistesse rakendustesse (nt. Google Health, Apple Health, Facebook jne)?	Ma ei ole seda teinud	Как часто Вы копируете и вставляете данные о своем здоровье из портала для пациента в другие приложения (например, Google Health, Apple Health, Facebook и т.д.)?	Я этого не делал
	Olen seda teinud mõned korrad (1-4 korda)		Я делал это несколько раз (1-4 раза)
	Ma teen seda tihti (rohkem, kui 5 korda)		Я делаю это часто (более 5 раз)
Kas oled kogenud, et perekonnaliikmed, sõbrad või keegi teine on nõudnud ligipääsu Sinu andmetele, mida Sina ei ole tahtnud jagada?	Jah	Сталкивались ли Вы с тем, что члены семьи, друзья или кто-то еще запрашивал доступ к Вашим данным, которыми Вы не хотели делиться?	Да
	Ei		Нет
	Ei oska öelda		Затрудняюсь ответить
[If YES to No. 51] Siis kes nõudis ja miks Sa ei tahtnud neid jagada?	Perekonnaliige	[If YES to No. 53] Если Вы отметили «да», кто спрашивал и почему Вы не хотели ими поделиться?	Член семьи
	Sõber		Друг
	Muu: [participant-entered text]		Другое: [participant-entered text]
Kas oled kogenud, et keegi on näinud Sinu terviseandmeid, mida Sina ei ole tahtnud jagada?	Jah	Сталкивались ли Вы с тем, что кто-то видел данные о Вашем здоровье, которыми Вы не хотели делиться?	Да
	Ei		Нет
	Ei oska öelda		Затрудняюсь ответить
[If YES to No. 53] Siis kes nägi?	Tervishoiutöötaja	[If YES to No. 55] Если Вы отметили «да», кто видел?	Работник сферы здравоохранения
	Perekonnaliige		Член семьи
	Sõber		Друг
	Muu: [participant-entered text]		Другое: [participant-entered text]
Kas teatud tüüpi terviseandmed on Sinu hinnangul eriti tundliku sisuga?	Jah	Являются ли определенные типы данных о здоровье по Вашей оценке особенно чувствительными?	Да
	Ei		Нет
[If YES to No. 55] Siis kas oskad välja tuua, millised terviseandmed on Sinu jaoks eriti tundliku sisuga?	[participant-entered text]	[If YES to No. 57] Если да, можете ли Вы указать, какие данные о здоровье для Вас особенно чувствительны?	[participant-entered text]
-	-	Пожалуйста, оцените, насколько полезными Вы считаете следующие документы или информацию на портале для пациентов.: Направления	[selected or not by participant]
-	-	… Список лекарств.	[selected or not by participant]
-	-	… Обзор вакцинаций.	[selected or not by participant]
-	-	… Результаты тестов (например, лабораторные анализы, обследования)	[selected or not by participant]
Järgnevalt on nimetatud dokumendid ja informatsioon, mis hetkel ei ole digiloos kättesaadavad. Millistele nendest oleks Sul kasulik ligipääsu omada (märgi sobivad valikud, vajadusel rohkem, kui üks): Võimalus lugeda kogu infot enda tervise kohta, mida tervishoiutöötaja kogub.	[selected or not by participant]	… Возможность прочитать эпикризы (краткие описания историй болезней)	[selected or not by participant]
-	-	-	-
… Ülevaade kõigist enda raviga seotud tervishoiutöötajatest ja nende kontaktid.	[selected or not by participant]	… Обзор всех работников здравоохранения, участвующих в моем лечении, и их контакты	[selected or not by participant]
-	-	-	-
-	-	Пожалуйста, оцените, насколько полезными Вы считаете следующие функции портала для пациентов.: Возможность управлять информацией и услугами, связанными с Вашими детьми.	[selected or not by participant]
-	-	… Возможность управлять информацией и услугами, связанными членами семьи.	[selected or not by participant]
-	-	… Обзор работников здравоохранения, просмотревших мои данные (лог).	[selected or not by participant]
Minu jaoks oleks kasulik omada digiloos ligipääsu järgmistele funktsioonidele. Need hetkel puuduvad digiloos (märgi sobivad valikud, vajadusel rohkem, kui üks): Võimalus blokeerida teatud tervishoiutöötajatele ligipääs osadele terviseandmetele.	[selected or not by participant]	… Возможность заблокировать для определенного работника здравоохранения доступ к некоторым данным о здоровье.	[selected or not by participant]
… Võimalus võtta oma tervishoiuteenuse osutajaga (nt perearst või haigla) ühendust interneti teel ja küsida küsimusi oma terviseandmete kohta.	[selected or not by participant]	… Возможность связаться по интернету со своим поставщиком услуги здравоохранения (например, семейный врач или больница) и задать вопросы по поводу своих данных о здоровье.	[selected or not by participant]
… Võimalus märgistada oma terviseandmetest leitud vead.	[selected or not by participant]	… Возможность обозначить ошибки, найденные в своих данных о здоровье.	[selected or not by participant]
… Võimalus lisada oma epikriisidesse (ravi kokkuvõte) kommentaare.	[selected or not by participant]	… Возможность добавлять комментарии к своим эпикризам (краткое описание лечения).	[selected or not by participant]
-	-	… Возможность добавить информацию о своем состоянии здоровья для следующего визита (например, декларацию о состоянии здоровья)	[selected or not by participant]
… Võimalus lisada enda terviseandmeid (nt. kodused vererõhu mõõtmised, veresuhkru mõõtmised jne).	[selected or not by participant]	… Возможность добавлять данные о своем здоровье (например, домашние измерения кровяного давления, измерения содержания сахара в крови и т.д.).	[selected or not by participant]
… Võimalus lisada infot enne vastuvõttu.	[selected or not by participant]	… Возможность добавить информацию перед приемом.	[selected or not by participant]
… Võimalus taotleda haiguslehte.	[selected or not by participant]	… Возможность подать заявление о получении медицинских сертификатов (вакцинации и т.д.).	[selected or not by participant]
-	-	-	-
-	-	-	-
Maakond, kus elad	[participant-entered text]	Уезд, в котором Вы живете:	[country-specific answer options]
Sugu	Naine	Пол	Женщина
	Mees		Мужчина
	Muu		Иное: [participant-entered text]
Vanus	alla 15 aasta	Возраст	14 лет и моложе
	15 to 19 aastat		15 to 19 лет
	20 to 24 aastat		20 to 24 лет
	25 to 34 aastat		25 to 34 лет
	35 to 44 aastat		35 to 44 лет
	45 to 54 aastat		45 to 54 лет
	55 to 64 aastat		55 to 64 лет
	65 to 74 aastat		65 to 74 лет
	75 to 84 aastat		75 to 84 лет
	85 või rohkem aastat		85 и более лет
Haridustase	Alghariduseta	Уровень образования	Нет начального образования
	Algharidus		Начальное образование
	Põhiharidus		Основное образование
	Keskharidus		Среднее образование
	Kutseharidus		Профессиональное образование
	Bakalaureus või sellega võrdsustatud haridus		Степень бакалавра или приравниваемое к нему образование
	Magister või sellega võrdsustatud haridus		Степень магистра или приравниваемое к нему образование
	Doktor või sellega võrdsustatud haridus		Степень доктора или приравниваемое к нему образование
Kas Sa omad tervishoiualast kõrgharidust?	Jah	У Вас есть высшее образование в сфере здравоохранения?	Да
	Ei		Нет
Milline järgnevatest kirjeldab Sinu hetke tööstaatust kõige paremini?	Täistööaeg	Что из перечисленного ниже лучше всего описывает Ваш нынешний статус занятости?	Полная ставка
	Osaline tööaeg		Неполная ставка
	Õpilane/üliõpilane		Учащийся/студент
	Pensionär		Пенсионер
	Töötu		Безработный
	Töövõimetu		Нетрудоспособный
	Mitte ükski nimetatutest (kirjeldage): [participant-entered text]		Ничего из перечисленного: [participant-entered text]
1 Multiple-choice question where several answer options could be selected.		1 Multiple-choice question where several answer options could be selected.
