# Supplementary material for: The NORDeHEALTH 2022 Patient Survey: Cross-Sectional Study of National Patient Portal Users in Norway, Sweden, Finland, and Estonia
Source: J Med Internet Res. 2023 Nov 13;25:e47573. doi: 10.2196/47573 (PMC10682922; doi:10.2196/47573)
Supplement: Multimedia Appendix 3 [file jmir_v25i1e47573_app3.xlsx]

## Sheet: Blad1
	Norway	Sweden	Finland		Estonia		Total
	n = 9,503	n = 13,008	n = 4,719		n = 2,104		N = 29,334
			n	%	n	%	n	%
Age	NA	NA	25	0.0053	4	0.0019	29	0.000988614
Gender	NA	NA	11	0.0023	21	0.01	32	0.00109088
Education	NA	NA	74	0.0157	9	0.0043	83	0.00282948
Health education	NA	NA	107	0.0227	17	0.0081	124	0.00422718
Employment	NA	NA	24	0.0051	8	0.0038	32	0.00109088
Location	NA	NA	8	0.0017	10	0.0048	18	0.000613622
Health status	NA	NA	11	0.0023	13	0.0062	24	0.000818163
Received care	NA	NA	23	0.0049	57	0.0271	80	0.00272721
Access frequency	NA	NA	19	0.004	9	0.0043	28	0.000954524
Total	NA	NA	279	0.064	91	0.04	370	0.0153406
